# Supplementary material for: Altered microbiome of serum exosomes in patients with acute and chronic cholecystitis
Source: BMC Microbiol. 2024 Apr 20;24:133. doi: 10.1186/s12866-024-03269-6 (PMC11031981; doi:10.1186/s12866-024-03269-6)
Supplement: Supplementary file 1 — Supplementary Material 1 [file 12866_2024_3269_MOESM1_ESM.xlsx]

## Sheet: Supplmentary Table S1
Supplementary Table S1. Bacterial libraries after taxonomic assignment of OTUs at the 97 % minimum similarity level. A, Patients with acute cholecystitis; C, Patients with chronic cholecystitis
	A1	A2	A3	A4	A5	A6	A7	A8	A9	A10	A11	A12	A13	A14	A15	A16	A17	C1	C2	C3	C4	C5	C6	C7	C8	C9	C10	C11	C12	C13	C14	C15	C16	C17	C18	C19	C20	C21	C22	Kingdom	Phylum	Class	Order	Family	Genus	Species
OTU1	3	0	0	0	0	0	0	0	0	0	0	0	0	0	0	0	0	0	0	0	0	0	0	0	0	0	0	0	0	0	0	0	0	0	0	0	0	0	0	k__Bacteria	p__Actinobacteria	c__Acidimicrobiia	o__Acidimicrobiales	f__	g__	s__
OTU2	0	0	0	0	0	0	0	0	0	0	0	0	0	0	0	0	0	0	0	0	21	0	0	0	0	0	0	0	0	0	0	0	0	0	0	0	0	0	0	k__Bacteria	p__Actinobacteria	c__Acidimicrobiia	o__Acidimicrobiales	f__	g__	s__
OTU3	0	0	0	0	0	0	0	0	0	0	0	0	0	0	0	0	0	0	0	0	20	0	0	0	0	0	0	0	0	0	0	0	0	0	0	0	0	0	0	k__Bacteria	p__Actinobacteria	c__Coriobacteriia	o__Acidimicrobiales	f__Acidimicrobiaceae	g__Ilumatobacter	s__
OTU5	0	0	0	0	0	0	0	0	0	0	0	0	0	0	0	0	0	0	0	0	8	0	0	0	0	0	0	0	0	0	0	0	0	0	0	0	0	0	0	k__Bacteria	p__Actinobacteria	c__Coriobacteriia	o__Acidimicrobiales	f__Iamiaceae	g__Iamia	s__
OTU6	0	0	0	0	0	0	0	0	0	0	0	0	0	0	0	0	0	0	0	0	27	0	0	0	0	0	0	0	0	0	0	0	0	0	0	0	0	0	0	k__Bacteria	p__Actinobacteria	c__Coriobacteriia	o__Actinomycetales	f__Actinomycetaceae	g__Actinomyces	s__Actinomyces dentalis
OTU7	0	0	0	0	0	0	0	0	0	0	0	0	0	0	0	0	0	0	0	0	0	0	0	0	0	0	0	0	0	0	0	0	0	0	0	0	6	0	0	k__Bacteria	p__Actinobacteria	c__Coriobacteriia	o__Actinomycetales	f__Actinomycetaceae	g__Actinomyces	s__Actinomyces massiliensis
OTU9	0	0	0	0	0	0	0	0	0	0	0	0	0	0	0	0	0	0	0	0	12	0	0	0	0	0	0	0	0	0	0	0	0	0	0	0	17	0	0	k__Bacteria	p__Actinobacteria	c__Coriobacteriia	o__Actinomycetales	f__Actinomycetaceae	g__Actinomyces	s__Actinomyces odontolyticus
OTU10	0	0	0	0	0	0	0	0	0	0	8	0	0	0	0	0	0	0	0	0	0	0	0	0	0	0	0	0	0	0	0	0	0	0	0	0	0	0	0	k__Bacteria	p__Actinobacteria	c__Coriobacteriia	o__Actinomycetales	f__Actinomycetaceae	g__Actinomyces	s__Actinomyces oris
OTU11	0	0	0	0	0	0	0	0	6	0	0	0	0	0	0	0	0	0	0	0	0	0	0	0	0	0	0	0	0	0	0	0	0	0	0	0	0	0	0	k__Bacteria	p__Actinobacteria	c__Coriobacteriia	o__Actinomycetales	f__Actinomycetaceae	g__Actinomyces	s__Actinomyces viscosus
OTU12	0	0	0	0	0	0	0	0	0	0	0	0	0	0	0	0	0	0	0	0	0	0	0	0	0	0	0	0	0	0	0	0	0	0	0	0	0	3	0	k__Bacteria	p__Actinobacteria	c__Coriobacteriia	o__Actinomycetales	f__Actinomycetaceae	g__Actinomyces	s__
OTU13	0	0	0	0	0	0	0	0	0	0	0	0	0	0	0	0	0	0	0	0	0	0	0	1	0	0	0	0	0	0	0	0	0	0	1	0	0	0	0	k__Bacteria	p__Actinobacteria	c__Coriobacteriia	o__Actinomycetales	f__Actinomycetaceae	g__Actinomyces	s__
OTU14	0	0	0	0	0	0	0	0	0	0	0	0	0	0	0	0	0	0	0	0	0	0	0	0	0	0	0	0	1	0	0	0	0	0	0	0	0	0	0	k__Bacteria	p__Actinobacteria	c__Coriobacteriia	o__Actinomycetales	f__Actinomycetaceae	g__Actinomyces	s__
OTU16	5	0	0	0	0	0	0	0	0	0	0	0	0	0	0	0	0	0	0	0	0	0	0	0	0	0	0	0	0	0	0	0	0	0	0	0	0	0	0	k__Bacteria	p__Actinobacteria	c__Coriobacteriia	o__Actinomycetales	f__Actinomycetaceae	g__Actinomyces	s__
OTU17	0	0	0	0	0	0	0	0	0	0	0	0	0	0	0	0	0	0	0	0	0	0	0	0	0	0	0	0	4	0	0	0	0	0	0	0	0	0	0	k__Bacteria	p__Actinobacteria	c__Coriobacteriia	o__Actinomycetales	f__Actinomycetaceae	g__Actinomyces	s__
OTU18	0	0	0	0	0	0	0	0	0	0	0	0	0	0	0	0	0	0	0	0	0	0	0	0	0	0	0	0	0	6	0	0	0	0	0	0	0	0	0	k__Bacteria	p__Actinobacteria	c__Coriobacteriia	o__Actinomycetales	f__Actinomycetaceae	g__Actinomyces	s__
OTU20	0	29	0	0	0	0	0	0	0	0	0	0	0	0	0	0	0	0	0	0	0	0	0	0	0	0	0	0	0	0	0	0	0	0	0	0	0	0	0	k__Bacteria	p__Actinobacteria	c__Coriobacteriia	o__Actinomycetales	f__Brevibacteriaceae	g__Brevibacterium	s__
OTU21	0	0	0	0	0	0	0	0	0	0	0	0	0	0	0	0	0	0	0	68	0	0	0	0	0	0	0	0	0	0	0	0	0	0	0	0	0	0	0	k__Bacteria	p__Actinobacteria	c__Coriobacteriia	o__Actinomycetales	f__Brevibacteriaceae	g__Brevibacterium	s__
OTU22	2540	4234	1254	2376	1490	1542	3926	1589	4249	2631	3212	3951	3525	4897	2141	2700	1515	7385	5054	2263	7212	2727	3881	4053	7334	5405	3366	6928	6229	5789	8266	5446	6894	5125	6698	7976	7074	4320	7592	k__Bacteria	p__Actinobacteria	c__Coriobacteriia	o__Actinomycetales	f__Brevibacteriaceae	g__Brevibacterium	s__
OTU23	0	79	0	0	0	0	0	0	0	0	0	0	0	0	0	0	0	0	0	0	0	0	0	0	0	0	0	0	0	0	0	0	0	0	0	0	0	0	0	k__Bacteria	p__Actinobacteria	c__Coriobacteriia	o__Actinomycetales	f__Brevibacteriaceae	g__Brevibacterium	s__
OTU24	0	0	0	0	0	0	0	0	0	0	0	0	0	0	0	0	0	0	0	0	0	0	0	0	0	0	0	0	0	0	0	0	0	1	0	0	0	0	0	k__Bacteria	p__Actinobacteria	c__Coriobacteriia	o__Actinomycetales	f__Cellulomonadaceae	g__Cellulomonas	s__
OTU25	0	0	0	0	0	0	0	0	11	0	0	0	0	0	0	0	0	0	0	0	0	0	0	0	0	0	0	0	0	0	0	0	0	0	0	0	0	0	0	k__Bacteria	p__Actinobacteria	c__Coriobacteriia	o__Actinomycetales	f__Corynebacteriaceae	g__Corynebacterium	s__
OTU26	50	0	0	0	0	0	0	0	0	0	0	0	0	0	0	0	0	0	0	0	0	0	0	0	2	0	0	0	0	0	0	0	0	0	0	0	0	0	0	k__Bacteria	p__Actinobacteria	c__Coriobacteriia	o__Actinomycetales	f__Corynebacteriaceae	g__Corynebacterium	s__
OTU28	0	0	0	0	0	0	0	0	0	0	0	0	0	0	0	0	0	0	0	0	0	0	0	0	0	0	0	0	0	0	4	0	0	0	0	0	0	0	0	k__Bacteria	p__Actinobacteria	c__Coriobacteriia	o__Actinomycetales	f__Corynebacteriaceae	g__Corynebacterium	s__
OTU29	12	0	0	0	0	0	0	0	7	0	0	0	0	0	0	0	0	0	0	0	0	0	0	0	0	0	0	0	0	0	0	0	0	0	0	0	0	0	0	k__Bacteria	p__Actinobacteria	c__Coriobacteriia	o__Actinomycetales	f__Corynebacteriaceae	g__Corynebacterium	s__
OTU30	0	0	0	0	0	0	0	0	0	0	0	0	0	0	0	0	0	0	0	0	0	0	0	2	0	0	0	0	0	0	0	0	0	0	0	0	0	0	0	k__Bacteria	p__Actinobacteria	c__Coriobacteriia	o__Actinomycetales	f__Corynebacteriaceae	g__Corynebacterium	s__
OTU31	51	0	0	0	0	0	0	0	0	0	0	0	0	0	0	0	0	0	0	0	0	0	0	0	0	0	0	0	0	0	0	0	0	5	0	0	0	0	0	k__Bacteria	p__Actinobacteria	c__Coriobacteriia	o__Actinomycetales	f__Corynebacteriaceae	g__Corynebacterium	s__
OTU34	0	0	0	0	0	0	0	0	0	0	0	0	0	0	0	0	0	0	0	0	0	0	0	0	0	0	0	0	0	3	0	0	0	0	0	0	0	0	0	k__Bacteria	p__Actinobacteria	c__Coriobacteriia	o__Actinomycetales	f__Corynebacteriaceae	g__Corynebacterium	s__
OTU35	4	0	0	0	0	0	0	0	25	0	0	0	0	0	0	0	0	0	20	78	0	0	0	0	0	0	0	0	0	0	0	0	0	0	0	0	0	0	0	k__Bacteria	p__Actinobacteria	c__Coriobacteriia	o__Actinomycetales	f__Corynebacteriaceae	g__Corynebacterium	s__
OTU36	17	0	0	0	0	0	0	0	0	0	0	0	0	0	0	0	0	0	0	0	0	0	0	0	0	0	0	0	0	0	0	0	0	0	0	0	0	0	0	k__Bacteria	p__Actinobacteria	c__Coriobacteriia	o__Actinomycetales	f__Corynebacteriaceae	g__Corynebacterium	s__
OTU37	0	0	0	0	0	0	0	0	2	0	0	0	0	0	0	0	0	0	0	0	0	0	0	0	0	0	0	0	0	0	0	0	0	0	0	0	0	0	0	k__Bacteria	p__Actinobacteria	c__Coriobacteriia	o__Actinomycetales	f__Corynebacteriaceae	g__Corynebacterium	s__
OTU38	0	0	0	0	0	0	0	0	0	0	0	0	0	0	0	0	0	0	0	0	0	0	0	0	0	4	0	0	0	0	0	0	3	0	0	4	0	0	0	k__Bacteria	p__Actinobacteria	c__Coriobacteriia	o__Actinomycetales	f__Corynebacteriaceae	g__Corynebacterium	s__
OTU39	0	0	0	0	0	0	0	0	0	0	0	0	0	0	0	0	0	0	24	0	0	0	0	0	0	0	0	0	0	0	0	0	0	0	0	0	0	0	0	k__Bacteria	p__Actinobacteria	c__Coriobacteriia	o__Actinomycetales	f__Corynebacteriaceae	g__Corynebacterium	s__
OTU40	0	0	0	0	0	0	0	0	0	0	0	0	0	0	0	0	0	0	0	0	0	0	4	0	0	0	0	0	0	0	0	0	0	0	0	0	0	0	0	k__Bacteria	p__Actinobacteria	c__Coriobacteriia	o__Actinomycetales	f__Corynebacteriaceae	g__Corynebacterium	s__
OTU42	31	0	0	0	0	0	0	0	0	0	0	0	0	0	0	0	0	0	0	0	0	0	0	0	0	0	0	0	0	0	0	0	0	0	0	0	0	0	0	k__Bacteria	p__Actinobacteria	c__Coriobacteriia	o__Actinomycetales	f__Corynebacteriaceae	g__Corynebacterium	s__
OTU43	0	0	0	0	0	0	0	0	41	0	0	0	0	0	0	0	0	0	0	0	0	0	0	0	0	0	0	0	0	0	0	0	0	0	0	0	0	0	0	k__Bacteria	p__Actinobacteria	c__Coriobacteriia	o__Actinomycetales	f__Corynebacteriaceae	g__Corynebacterium	s__
OTU44	51	0	0	0	0	0	0	0	0	0	0	0	0	0	0	0	0	0	0	0	0	0	0	0	0	0	0	0	0	0	0	0	0	0	0	0	0	0	0	k__Bacteria	p__Actinobacteria	c__Coriobacteriia	o__Actinomycetales	f__Corynebacteriaceae	g__Corynebacterium	s__
OTU45	0	0	0	0	0	0	0	0	0	0	0	0	0	0	0	0	0	0	0	0	0	0	0	0	0	0	3	0	0	0	6	0	0	0	0	3	0	9	0	k__Bacteria	p__Actinobacteria	c__Coriobacteriia	o__Actinomycetales	f__Corynebacteriaceae	g__Corynebacterium	s__
OTU46	0	0	0	0	0	0	0	0	0	0	0	0	0	0	0	0	0	0	0	0	0	0	0	0	0	0	0	0	0	0	0	0	0	0	0	0	0	1	0	k__Bacteria	p__Actinobacteria	c__Coriobacteriia	o__Actinomycetales	f__Corynebacteriaceae	g__Corynebacterium	s__
OTU47	0	0	0	0	0	0	0	0	1	0	0	0	0	0	0	0	0	0	0	0	0	0	0	0	0	0	0	0	0	0	0	0	0	0	0	0	0	0	0	k__Bacteria	p__Actinobacteria	c__Coriobacteriia	o__Actinomycetales	f__Corynebacteriaceae	g__Corynebacterium	s__
OTU48	0	0	0	0	0	0	0	0	0	0	0	0	0	0	0	0	0	0	10	0	0	0	0	0	0	0	0	0	0	0	0	0	0	0	0	0	0	0	0	k__Bacteria	p__Actinobacteria	c__Coriobacteriia	o__Actinomycetales	f__Corynebacteriaceae	g__Corynebacterium	s__
OTU50	0	0	0	0	0	0	0	0	0	0	0	0	0	0	0	0	0	16	0	0	0	0	0	0	0	0	0	0	0	0	0	0	0	0	0	0	0	0	0	k__Bacteria	p__Actinobacteria	c__Coriobacteriia	o__Actinomycetales	f__Corynebacteriaceae	g__Corynebacterium	s__
OTU51	14	0	0	0	0	0	0	0	0	0	0	0	0	0	0	0	0	0	0	113	0	0	0	0	0	0	0	0	0	0	0	0	0	0	0	0	0	0	0	k__Bacteria	p__Actinobacteria	c__Coriobacteriia	o__Actinomycetales	f__Corynebacteriaceae	g__Corynebacterium	s__
OTU52	0	0	0	0	0	0	0	0	16	0	0	0	0	0	0	0	0	0	0	0	0	0	0	0	0	0	0	0	0	0	0	0	0	0	0	0	0	0	0	k__Bacteria	p__Actinobacteria	c__Coriobacteriia	o__Actinomycetales	f__Corynebacteriaceae	g__Corynebacterium	s__
OTU53	0	0	0	0	0	0	0	0	0	0	0	0	0	0	0	0	0	0	0	0	0	0	0	0	0	0	0	0	0	0	184	0	0	0	0	0	0	0	0	k__Bacteria	p__Actinobacteria	c__Coriobacteriia	o__Actinomycetales	f__Corynebacteriaceae	g__Corynebacterium	s__
OTU54	0	0	0	0	0	0	0	0	6	0	0	0	0	0	0	0	0	0	0	0	0	0	0	0	0	0	0	0	0	0	0	0	0	0	0	0	0	0	0	k__Bacteria	p__Actinobacteria	c__Coriobacteriia	o__Actinomycetales	f__Corynebacteriaceae	g__Corynebacterium	s__
OTU55	0	0	0	0	0	0	0	0	9	0	7	0	0	0	0	0	0	0	0	0	0	0	0	0	0	0	0	0	0	0	0	0	0	0	0	0	0	0	0	k__Bacteria	p__Actinobacteria	c__Coriobacteriia	o__Actinomycetales	f__Corynebacteriaceae	g__Corynebacterium	s__
OTU56	460	374	194	142	132	117	339	261	1066	357	588	190	430	487	362	560	187	469	355	0	447	201	124	388	160	427	296	339	710	450	457	249	407	295	367	958	479	391	296	k__Bacteria	p__Actinobacteria	c__Coriobacteriia	o__Actinomycetales	f__Corynebacteriaceae	g__Corynebacterium	s__
OTU57	36	0	0	0	0	0	0	0	15	0	0	0	0	0	0	0	0	0	0	0	0	0	0	0	0	0	0	0	0	0	0	0	0	0	0	0	0	0	0	k__Bacteria	p__Actinobacteria	c__Coriobacteriia	o__Actinomycetales	f__Corynebacteriaceae	g__Corynebacterium	s__
OTU58	0	0	0	0	0	0	0	0	0	0	0	0	0	0	0	0	0	0	0	0	8	0	0	0	0	0	0	0	0	0	0	0	0	0	0	0	0	0	0	k__Bacteria	p__Actinobacteria	c__Coriobacteriia	o__Actinomycetales	f__Corynebacteriaceae	g__Corynebacterium	s__
OTU59	0	0	0	0	0	0	0	0	0	0	0	0	0	0	0	0	0	0	0	0	0	0	0	0	0	0	0	0	2	0	0	0	0	0	0	0	0	0	0	k__Bacteria	p__Actinobacteria	c__Coriobacteriia	o__Actinomycetales	f__Corynebacteriaceae	g__Corynebacterium	s__
OTU60	0	0	0	0	0	0	0	0	9	0	0	0	0	0	0	0	0	0	0	0	0	0	0	0	0	3	0	0	0	0	0	0	0	0	0	0	0	0	0	k__Bacteria	p__Actinobacteria	c__Coriobacteriia	o__Actinomycetales	f__Corynebacteriaceae	g__Corynebacterium	s__
OTU61	8	5	0	0	0	0	0	0	45	0	0	0	0	2	0	0	0	0	0	0	0	0	0	0	0	0	0	0	0	6	0	0	0	0	0	0	6	37	0	k__Bacteria	p__Actinobacteria	c__Coriobacteriia	o__Actinomycetales	f__Corynebacteriaceae	g__Corynebacterium	s__
OTU62	0	0	0	0	0	0	0	0	0	0	0	0	0	0	0	0	0	0	0	0	0	0	0	0	0	0	0	0	0	0	0	0	6	0	0	0	2	0	0	k__Bacteria	p__Actinobacteria	c__Coriobacteriia	o__Actinomycetales	f__Dermabacteraceae	g__Brachybacterium	s__
OTU63	0	0	0	0	0	5	0	0	0	0	0	0	0	0	0	0	0	0	0	0	0	8	0	0	0	0	0	0	0	0	0	0	0	0	0	0	0	0	0	k__Bacteria	p__Actinobacteria	c__Coriobacteriia	o__Actinomycetales	f__Dermabacteraceae	g__Brachybacterium	s__
OTU64	0	0	0	0	4	0	0	0	0	0	0	0	0	0	0	0	0	0	0	0	0	0	0	0	0	0	0	0	0	0	0	0	0	0	0	0	0	0	0	k__Bacteria	p__Actinobacteria	c__Coriobacteriia	o__Actinomycetales	f__Dermabacteraceae	g__Brachybacterium	s__
OTU65	35	1099	6	0	0	0	7	0	10	10	14	16	14	15	37	0	0	12	0	0	0	0	6	8	13	19	16	11	10	29	17	25	32	18	11	14	12	25	21	k__Bacteria	p__Actinobacteria	c__Coriobacteriia	o__Actinomycetales	f__Dermabacteraceae	g__Brachybacterium	s__
OTU66	0	122	0	0	0	0	0	0	2	0	0	0	0	0	0	0	0	2	0	41	0	0	14	0	0	0	0	0	0	0	0	0	0	0	0	0	0	2	0	k__Bacteria	p__Actinobacteria	c__Coriobacteriia	o__Actinomycetales	f__Dermabacteraceae	g__Brachybacterium	s__
OTU67	0	0	0	0	0	0	0	0	0	0	0	0	0	0	0	0	0	0	16	0	0	0	0	0	0	0	0	0	0	0	0	0	2	0	0	0	0	0	0	k__Bacteria	p__Actinobacteria	c__Coriobacteriia	o__Actinomycetales	f__Dermabacteraceae	g__Brachybacterium	s__
OTU68	0	0	0	0	0	0	0	0	0	0	0	0	0	0	0	0	0	0	0	0	9	0	0	0	0	10	0	0	0	0	0	0	0	0	0	0	0	0	0	k__Bacteria	p__Actinobacteria	c__Coriobacteriia	o__Actinomycetales	f__Dietziaceae	g__Dietzia	s__
OTU69	0	0	0	0	1	0	0	1	1	3	1	2	0	1	0	0	4	0	0	0	0	0	0	0	0	0	2	0	0	0	0	0	2	0	2	0	0	0	0	k__Bacteria	p__Actinobacteria	c__Coriobacteriia	o__Actinomycetales	f__Dietziaceae	g__Dietzia	s__
OTU70	66	0	0	0	0	0	0	0	0	0	0	0	0	0	0	0	0	0	0	0	0	0	0	0	0	0	0	0	0	0	0	0	0	0	0	0	0	0	0	k__Bacteria	p__Actinobacteria	c__Coriobacteriia	o__Actinomycetales	f__Dietziaceae	g__Dietzia	s__Dietzia cinnamea
OTU71	0	118	0	0	0	0	0	0	0	0	0	0	0	0	0	0	0	0	0	0	0	0	0	0	0	0	0	0	0	0	0	0	0	0	0	0	0	0	0	k__Bacteria	p__Actinobacteria	c__Coriobacteriia	o__Actinomycetales	f__Dietziaceae	g__Dietzia	s__Dietzia kunjamensis
OTU72	0	0	0	0	0	0	0	0	0	0	0	0	0	0	0	0	0	0	0	154	0	0	5	0	0	0	0	0	0	0	13	0	0	3	0	0	26	0	0	k__Bacteria	p__Actinobacteria	c__Coriobacteriia	o__Actinomycetales	f__Dietziaceae	g__Dietzia	s__Dietzia maris
OTU73	0	43	0	0	0	0	0	0	0	0	0	0	0	0	0	0	0	0	0	0	0	0	0	0	0	0	0	15	0	7	0	0	0	0	0	6	0	0	0	k__Bacteria	p__Actinobacteria	c__Coriobacteriia	o__Actinomycetales	f__Dietziaceae	g__Dietzia	s__Dietzia schimae
OTU74	0	0	0	0	0	0	0	0	12	0	0	0	0	0	0	0	0	0	0	0	0	0	0	0	0	0	0	0	0	0	0	0	0	0	0	0	0	0	0	k__Bacteria	p__Actinobacteria	c__Coriobacteriia	o__Actinomycetales	f__Frankiaceae	g__	s__
OTU75	0	0	0	0	0	0	0	0	0	0	0	0	0	0	0	0	0	0	0	0	31	0	0	0	0	0	0	0	0	0	31	0	0	0	0	0	0	0	0	k__Bacteria	p__Actinobacteria	c__Coriobacteriia	o__Actinomycetales	f__Geodermatophilaceae	g__	s__
OTU76	0	0	0	0	0	0	0	0	0	0	0	0	0	0	0	0	0	0	0	0	70	0	59	0	0	0	0	0	0	0	0	0	0	0	0	0	0	0	0	k__Bacteria	p__Actinobacteria	c__Coriobacteriia	o__Actinomycetales	f__Geodermatophilaceae	g__Blastococcus	s__
OTU77	0	0	0	0	0	0	0	0	0	0	0	0	0	0	0	0	0	0	0	0	0	0	32	171	0	0	0	0	41	0	0	0	0	0	0	0	0	0	0	k__Bacteria	p__Actinobacteria	c__Coriobacteriia	o__Actinomycetales	f__Geodermatophilaceae	g__Blastococcus	s__Blastococcus aggregatus
OTU78	0	0	0	0	0	0	0	0	0	0	0	0	0	0	0	0	0	0	0	0	0	0	0	187	0	0	0	0	0	0	0	0	0	0	0	0	0	0	0	k__Bacteria	p__Actinobacteria	c__Coriobacteriia	o__Actinomycetales	f__Geodermatophilaceae	g__Geodermatophilus	s__Geodermatophilus obscurus
OTU79	0	0	0	0	0	0	0	0	0	0	0	0	0	41	0	0	0	0	0	0	0	0	0	0	0	0	0	0	0	0	0	0	0	0	0	0	0	0	0	k__Bacteria	p__Actinobacteria	c__Coriobacteriia	o__Actinomycetales	f__Geodermatophilaceae	g__Modestobacter	s__
OTU80	0	0	0	0	0	0	0	0	0	0	0	0	0	0	0	0	0	0	0	0	50	0	0	0	0	0	0	0	0	0	0	0	0	0	0	0	0	0	0	k__Bacteria	p__Actinobacteria	c__Coriobacteriia	o__Actinomycetales	f__Geodermatophilaceae	g__Modestobacter	s__Modestobacter marinus
OTU81	0	0	0	0	0	0	0	0	0	0	0	0	0	0	0	0	0	0	0	0	0	0	103	0	0	0	0	0	0	0	0	0	5	0	0	0	0	0	0	k__Bacteria	p__Actinobacteria	c__Coriobacteriia	o__Actinomycetales	f__Geodermatophilaceae	g__Modestobacter	s__Modestobacter multiseptatus
OTU82	0	0	0	0	0	0	0	0	0	0	0	0	0	10	0	0	0	0	0	0	0	0	0	0	0	0	0	0	0	0	0	0	0	0	0	0	0	0	0	k__Bacteria	p__Actinobacteria	c__Coriobacteriia	o__Actinomycetales	f__Geodermatophilaceae	g__Modestobacter	s__Modestobacter versicolor
OTU83	0	0	0	0	0	0	0	0	0	0	0	0	0	0	0	0	0	0	0	0	0	0	0	0	0	0	0	0	0	0	0	0	0	0	0	0	0	9	0	k__Bacteria	p__Actinobacteria	c__Coriobacteriia	o__Actinomycetales	f__Gordoniaceae	g__Gordonia	s__
OTU84	0	0	0	0	0	0	0	0	0	1	0	0	0	0	0	0	0	0	9	0	0	0	7	0	0	0	0	0	0	0	0	0	0	0	0	0	0	0	0	k__Bacteria	p__Actinobacteria	c__Coriobacteriia	o__Actinomycetales	f__Gordoniaceae	g__Gordonia	s__
OTU85	0	0	0	0	0	0	0	0	0	0	0	0	0	0	0	0	0	0	0	132	0	0	0	0	0	0	0	0	0	0	0	0	0	0	0	0	0	0	0	k__Bacteria	p__Actinobacteria	c__Coriobacteriia	o__Actinomycetales	f__Gordoniaceae	g__Gordonia	s__
OTU86	0	0	0	0	0	0	0	0	0	0	0	0	0	0	0	0	0	0	0	0	0	0	0	0	0	0	0	0	0	0	0	0	7	0	0	0	0	0	1	k__Bacteria	p__Actinobacteria	c__Coriobacteriia	o__Actinomycetales	f__Gordoniaceae	g__Gordonia	s__
OTU87	0	0	0	0	0	0	0	0	0	0	0	0	0	0	0	0	0	0	0	0	0	0	0	1	0	0	0	0	5	0	3	0	0	0	0	0	0	0	0	k__Bacteria	p__Actinobacteria	c__Coriobacteriia	o__Actinomycetales	f__Gordoniaceae	g__Gordonia	s__
OTU88	0	0	0	0	0	0	0	0	0	0	0	0	0	0	0	0	0	0	0	0	0	0	0	0	0	0	0	8	0	0	0	0	0	0	0	0	0	0	0	k__Bacteria	p__Actinobacteria	c__Coriobacteriia	o__Actinomycetales	f__Gordoniaceae	g__Gordonia	s__
OTU89	22	0	0	0	0	0	0	0	0	0	0	0	0	0	0	0	0	0	0	0	0	0	0	0	0	0	0	0	0	0	0	0	0	0	0	0	10	0	0	k__Bacteria	p__Actinobacteria	c__Coriobacteriia	o__Actinomycetales	f__Intrasporangiaceae	g__Janibacter	s__
OTU90	1	0	0	0	0	0	0	0	0	0	0	0	0	0	0	0	0	0	0	0	45	0	7	0	0	0	0	0	0	0	0	0	0	0	0	0	0	0	0	k__Bacteria	p__Actinobacteria	c__Coriobacteriia	o__Actinomycetales	f__Intrasporangiaceae	g__Janibacter	s__Janibacter limosus
OTU91	0	35	0	0	0	0	0	0	0	0	0	0	0	0	0	0	0	0	0	0	0	0	0	0	0	0	0	0	0	0	0	0	44	0	0	0	0	0	0	k__Bacteria	p__Actinobacteria	c__Coriobacteriia	o__Actinomycetales	f__Intrasporangiaceae	g__Janibacter	s__Janibacter melonis
OTU92	0	0	0	0	0	0	0	0	8	0	0	0	0	0	0	0	0	0	0	0	0	0	0	0	0	0	0	0	0	0	0	0	0	0	0	0	0	0	0	k__Bacteria	p__Actinobacteria	c__Coriobacteriia	o__Actinomycetales	f__Intrasporangiaceae	g__Janibacter	s__Janibacter terrae
OTU93	0	0	0	0	0	0	0	0	0	0	0	0	0	0	0	0	0	9	0	0	0	0	0	0	0	0	0	0	0	0	0	0	8	0	0	0	0	0	0	k__Bacteria	p__Actinobacteria	c__Coriobacteriia	o__Actinomycetales	f__Intrasporangiaceae	g__Ornithinimicrobium	s__
OTU94	0	0	0	0	0	0	0	0	0	0	0	0	0	0	0	0	0	5	0	0	0	0	0	2	0	0	0	0	0	0	0	0	1	0	0	0	0	0	0	k__Bacteria	p__Actinobacteria	c__Coriobacteriia	o__Actinomycetales	f__Intrasporangiaceae	g__Ornithinimicrobium	s__
OTU95	0	0	0	0	0	0	0	0	0	0	0	0	0	0	0	0	0	31	0	0	0	0	0	0	0	0	0	0	0	0	0	0	0	0	0	0	0	0	0	k__Bacteria	p__Actinobacteria	c__Coriobacteriia	o__Actinomycetales	f__Intrasporangiaceae	g__Ornithinimicrobium	s__
OTU96	0	32	16	9	0	11	22	8	0	28	24	36	16	37	0	32	13	39	0	0	0	0	15	0	34	15	0	78	56	39	72	35	0	38	18	52	0	49	50	k__Bacteria	p__Actinobacteria	c__Coriobacteriia	o__Actinomycetales	f__Microbacteriaceae	g__Agrococcus	s__Agrococcus jenensis
OTU97	0	0	0	0	0	0	0	0	0	0	0	0	0	0	0	0	0	0	0	0	0	0	0	0	0	0	0	0	0	0	0	0	19	0	0	0	0	0	0	k__Bacteria	p__Actinobacteria	c__Coriobacteriia	o__Actinomycetales	f__Microbacteriaceae	g__Agrococcus	s__Agrococcus terreus
OTU98	0	0	0	0	0	0	0	0	0	0	0	0	0	0	0	0	0	0	0	0	0	0	0	0	0	0	0	0	0	0	0	0	15	0	0	0	0	0	0	k__Bacteria	p__Actinobacteria	c__Coriobacteriia	o__Actinomycetales	f__Microbacteriaceae	g__Agrococcus	s__
OTU99	0	0	0	0	0	0	0	0	0	0	0	0	0	0	0	0	0	0	0	0	0	0	0	0	0	0	0	0	0	0	0	0	11	0	0	0	0	0	0	k__Bacteria	p__Actinobacteria	c__Coriobacteriia	o__Actinomycetales	f__Microbacteriaceae	g__Agromyces	s__Agromyces aurantiacus
OTU100	0	0	2	3	0	0	15	0	18	3	6	6	12	6	0	12	2	34	34	0	38	7	0	0	10	13	8	24	10	25	25	18	6	20	4	28	0	14	38	k__Bacteria	p__Actinobacteria	c__Coriobacteriia	o__Actinomycetales	f__Microbacteriaceae	g__Agromyces	s__Agromyces mediolanus
OTU101	2	0	0	0	0	0	0	0	0	0	0	0	0	0	0	0	0	0	0	0	0	0	0	0	0	0	0	0	0	0	0	0	0	0	0	0	0	0	0	k__Bacteria	p__Actinobacteria	c__Coriobacteriia	o__Actinomycetales	f__Microbacteriaceae	g__	s__
OTU102	0	0	0	0	0	0	0	0	0	0	0	0	0	0	0	0	0	14	0	0	0	0	0	0	0	0	0	0	0	0	0	0	0	0	0	0	0	0	0	k__Bacteria	p__Actinobacteria	c__Coriobacteriia	o__Actinomycetales	f__Microbacteriaceae	g__	s__
OTU103	0	0	0	0	0	0	0	0	4	0	0	0	0	8	0	0	0	0	0	0	0	0	0	0	0	0	0	0	0	0	0	0	0	0	0	2	0	0	0	k__Bacteria	p__Actinobacteria	c__Coriobacteriia	o__Actinomycetales	f__Microbacteriaceae	g__Clavibacter	s__Clavibacter michiganensis
OTU104	0	0	0	0	0	0	0	0	0	0	0	0	0	0	0	0	0	0	0	0	0	0	0	0	0	0	0	0	0	0	0	0	41	0	0	0	0	0	0	k__Bacteria	p__Actinobacteria	c__Coriobacteriia	o__Actinomycetales	f__Microbacteriaceae	g__Curtobacterium	s__
OTU105	0	0	0	0	0	0	0	0	0	0	0	0	0	0	0	0	0	0	0	0	0	0	0	0	0	0	0	0	0	0	0	0	16	0	0	0	0	0	0	k__Bacteria	p__Actinobacteria	c__Coriobacteriia	o__Actinomycetales	f__Microbacteriaceae	g__Curtobacterium	s__
OTU106	0	0	0	0	0	0	0	0	0	0	0	0	0	0	0	0	0	0	0	0	0	0	0	0	0	0	0	0	0	0	0	0	4	0	0	0	0	0	0	k__Bacteria	p__Actinobacteria	c__Coriobacteriia	o__Actinomycetales	f__Microbacteriaceae	g__Curtobacterium	s__
OTU107	10	0	0	0	0	0	0	0	9	0	0	0	0	9	0	0	0	0	0	0	0	0	0	0	0	0	0	0	0	0	0	0	0	0	0	0	0	0	0	k__Bacteria	p__Actinobacteria	c__Coriobacteriia	o__Actinomycetales	f__Microbacteriaceae	g__Leucobacter	s__
OTU108	0	0	0	0	0	0	0	0	2	0	0	0	0	0	0	0	0	0	0	0	0	0	0	0	0	0	0	0	4	0	0	0	0	0	0	3	0	0	0	k__Bacteria	p__Actinobacteria	c__Coriobacteriia	o__Actinomycetales	f__Microbacteriaceae	g__Leucobacter	s__
OTU109	390	586	203	203	177	150	414	190	901	486	831	348	570	587	454	718	232	566	311	219	427	202	236	410	379	525	346	402	595	532	582	400	577	379	526	774	537	323	349	k__Bacteria	p__Actinobacteria	c__Coriobacteriia	o__Actinomycetales	f__Microbacteriaceae	g__Leucobacter	s__Leucobacter aridicollis
OTU110	0	0	0	0	0	0	23	5	46	10	17	0	12	17	22	25	9	0	0	0	0	0	0	0	0	0	0	15	0	10	14	0	14	0	0	29	0	0	15	k__Bacteria	p__Actinobacteria	c__Coriobacteriia	o__Actinomycetales	f__Microbacteriaceae	g__Leucobacter	s__Leucobacter chromiireducens
OTU111	0	47	6	9	2	4	20	5	17	5	14	12	6	19	21	18	20	42	16	0	61	17	15	35	43	25	19	25	30	18	28	30	25	16	12	24	22	30	25	k__Bacteria	p__Actinobacteria	c__Coriobacteriia	o__Actinomycetales	f__Microbacteriaceae	g__Leucobacter	s__Leucobacter chromiiresistens
OTU112	0	0	0	0	0	0	0	0	0	0	0	0	0	0	0	0	0	0	0	0	0	0	0	0	0	0	0	0	0	0	0	0	0	0	0	0	0	149	0	k__Bacteria	p__Actinobacteria	c__Coriobacteriia	o__Actinomycetales	f__Microbacteriaceae	g__Leucobacter	s__Leucobacter komagatae
OTU113	393	261	175	194	189	124	415	184	592	351	483	300	415	511	344	502	187	616	295	196	406	239	306	375	510	444	304	519	710	483	686	389	582	479	563	824	637	316	486	k__Bacteria	p__Actinobacteria	c__Coriobacteriia	o__Actinomycetales	f__Microbacteriaceae	g__Leucobacter	s__Leucobacter tardus
OTU115	0	0	0	8	0	0	0	0	2	0	1	0	9	6	0	0	0	0	0	0	0	4	0	0	0	13	9	0	0	0	8	0	9	0	0	0	0	10	0	k__Bacteria	p__Actinobacteria	c__Coriobacteriia	o__Actinomycetales	f__Microbacteriaceae	g__Microbacterium	s__
OTU116	0	0	0	0	0	0	0	0	0	0	0	0	0	0	0	0	0	0	0	0	0	0	0	0	0	0	0	0	0	5	0	0	0	0	0	0	0	0	0	k__Bacteria	p__Actinobacteria	c__Coriobacteriia	o__Actinomycetales	f__Microbacteriaceae	g__Microbacterium	s__
OTU117	0	0	0	0	27	0	0	0	66	0	0	0	0	0	0	0	0	0	0	0	0	0	0	0	0	0	0	0	0	0	0	0	0	0	0	0	0	0	0	k__Bacteria	p__Actinobacteria	c__Coriobacteriia	o__Actinomycetales	f__Microbacteriaceae	g__Microbacterium	s__
OTU118	0	0	0	0	0	0	0	0	0	0	0	1	0	0	0	0	0	5	0	0	0	0	0	0	0	0	0	0	0	5	0	0	0	0	0	0	0	0	4	k__Bacteria	p__Actinobacteria	c__Coriobacteriia	o__Actinomycetales	f__Microbacteriaceae	g__Microbacterium	s__
OTU119	0	0	0	0	0	0	0	0	0	0	0	0	0	0	0	0	0	0	0	12	0	0	0	0	0	0	0	0	0	0	0	0	0	0	0	0	0	0	0	k__Bacteria	p__Actinobacteria	c__Coriobacteriia	o__Actinomycetales	f__Microbacteriaceae	g__Microbacterium	s__
OTU120	0	0	0	0	0	0	0	0	0	0	0	0	0	0	0	0	0	33	0	0	0	0	0	0	0	0	0	0	0	0	0	0	0	0	0	0	0	0	0	k__Bacteria	p__Actinobacteria	c__Coriobacteriia	o__Actinomycetales	f__Microbacteriaceae	g__Microbacterium	s__
OTU122	0	0	2	2	0	0	3	0	11	8	3	7	6	16	9	11	15	15	0	0	0	3	4	19	16	0	14	14	6	22	11	7	8	14	0	41	39	19	12	k__Bacteria	p__Actinobacteria	c__Coriobacteriia	o__Actinomycetales	f__Microbacteriaceae	g__Microbacterium	s__
OTU123	0	0	0	0	0	0	0	0	0	0	0	0	0	0	0	0	0	0	0	0	0	0	0	0	0	0	0	0	0	0	0	0	0	0	4	0	0	0	0	k__Bacteria	p__Actinobacteria	c__Coriobacteriia	o__Actinomycetales	f__Microbacteriaceae	g__Microbacterium	s__
OTU124	0	0	0	0	0	0	0	0	0	63	0	44	0	0	0	0	0	0	0	0	0	0	0	0	0	0	0	0	0	0	0	0	0	0	0	0	0	6	0	k__Bacteria	p__Actinobacteria	c__Coriobacteriia	o__Actinomycetales	f__Microbacteriaceae	g__Microbacterium	s__
OTU125	0	0	0	0	0	0	0	0	0	0	0	0	0	0	0	0	0	3	0	0	0	0	0	0	0	0	0	0	0	0	0	0	0	0	0	0	0	0	0	k__Bacteria	p__Actinobacteria	c__Coriobacteriia	o__Actinomycetales	f__Microbacteriaceae	g__Microbacterium	s__
OTU126	0	19	0	0	0	0	5	0	0	0	3	0	4	3	0	0	0	0	0	111	0	0	0	0	7	0	0	0	0	0	0	0	10	0	0	4	0	0	0	k__Bacteria	p__Actinobacteria	c__Coriobacteriia	o__Actinomycetales	f__Microbacteriaceae	g__Microbacterium	s__
OTU127	79	0	0	11	0	0	0	0	19	42	7	0	13	31	0	4	10	3	22	0	0	9	27	10	37	20	12	15	0	14	22	20	89	22	31	21	0	17	15	k__Bacteria	p__Actinobacteria	c__Coriobacteriia	o__Actinomycetales	f__Microbacteriaceae	g__Microbacterium	s__
OTU128	0	18	14	3	0	0	11	0	23	10	21	4	16	0	49	16	0	15	16	11	28	0	0	17	15	0	0	15	35	10	27	9	20	12	0	29	0	0	10	k__Bacteria	p__Actinobacteria	c__Coriobacteriia	o__Actinomycetales	f__Microbacteriaceae	g__Microbacterium	s__
OTU129	93	78	73	104	44	96	115	58	61	70	70	130	142	135	175	67	123	218	127	131	174	69	177	227	172	172	100	190	136	264	295	289	132	354	303	234	307	935	171	k__Bacteria	p__Actinobacteria	c__Coriobacteriia	o__Actinomycetales	f__Microbacteriaceae	g__Microbacterium	s__
OTU130	0	0	0	0	0	0	0	0	0	0	0	0	0	0	0	0	0	0	7	0	0	0	0	0	0	0	0	0	0	3	0	0	0	0	0	0	0	0	0	k__Bacteria	p__Actinobacteria	c__Coriobacteriia	o__Actinomycetales	f__Microbacteriaceae	g__Microbacterium	s__
OTU131	0	0	0	0	0	0	0	0	0	0	0	0	0	0	0	0	0	0	0	0	0	0	0	0	0	0	0	5	8	8	1	0	0	0	0	0	0	0	0	k__Bacteria	p__Actinobacteria	c__Coriobacteriia	o__Actinomycetales	f__Microbacteriaceae	g__Microbacterium	s__
OTU133	0	0	0	0	0	0	0	0	0	0	0	0	0	0	0	0	0	0	0	0	0	0	0	0	0	0	0	0	0	0	3	3	0	0	0	0	0	0	0	k__Bacteria	p__Actinobacteria	c__Coriobacteriia	o__Actinomycetales	f__Microbacteriaceae	g__Microbacterium	s__
OTU134	69	0	28	43	26	24	44	78	65	14	14	13	22	73	87	64	20	86	94	47	0	37	19	75	98	31	63	24	76	90	19	118	144	343	3	85	0	423	126	k__Bacteria	p__Actinobacteria	c__Coriobacteriia	o__Actinomycetales	f__Microbacteriaceae	g__Microbacterium	s__
OTU135	0	0	12	14	6	10	19	0	5	10	11	17	10	19	13	9	0	37	0	0	0	19	0	0	13	13	13	30	23	12	37	28	25	32	9	16	14	39	30	k__Bacteria	p__Actinobacteria	c__Coriobacteriia	o__Actinomycetales	f__Microbacteriaceae	g__Microbacterium	s__
OTU136	0	0	0	0	0	0	0	0	0	0	0	0	0	0	0	0	0	0	0	0	8	0	0	0	0	0	0	0	7	0	0	9	0	0	0	0	4	13	0	k__Bacteria	p__Actinobacteria	c__Coriobacteriia	o__Actinomycetales	f__Microbacteriaceae	g__Microbacterium	s__
OTU137	0	0	2	0	0	0	4	0	0	0	5	0	5	0	0	0	0	0	0	0	0	0	0	0	0	0	0	0	0	0	10	0	18	0	0	7	0	0	15	k__Bacteria	p__Actinobacteria	c__Coriobacteriia	o__Actinomycetales	f__Microbacteriaceae	g__Microbacterium	s__
OTU138	248	368	53	83	53	36	119	54	151	959	191	98	125	139	104	133	55	182	193	513	336	65	72	211	79	137	71	134	317	180	257	85	171	150	249	193	256	144	124	k__Bacteria	p__Actinobacteria	c__Coriobacteriia	o__Actinomycetales	f__Microbacteriaceae	g__Microbacterium	s__
OTU139	0	0	1	0	0	0	11	5	5	26	11	2	5	0	0	6	3	24	3	0	0	0	0	0	14	0	0	27	5	14	19	0	11	10	0	9	0	4	14	k__Bacteria	p__Actinobacteria	c__Coriobacteriia	o__Actinomycetales	f__Microbacteriaceae	g__Microbacterium	s__
OTU140	0	0	0	0	0	0	0	0	0	0	0	0	0	0	0	0	0	0	0	0	0	0	0	0	6	0	0	0	0	0	0	0	0	0	0	0	0	0	0	k__Bacteria	p__Actinobacteria	c__Coriobacteriia	o__Actinomycetales	f__Microbacteriaceae	g__Microbacterium	s__
OTU141	0	0	0	0	0	0	0	0	0	0	0	0	0	0	0	0	0	0	0	0	0	0	0	0	0	0	0	0	1	8	12	0	0	0	0	0	0	0	0	k__Bacteria	p__Actinobacteria	c__Coriobacteriia	o__Actinomycetales	f__Microbacteriaceae	g__Microbacterium	s__
OTU142	0	0	0	0	0	0	0	0	0	0	0	0	2	0	0	0	0	0	0	0	0	0	0	0	0	0	0	0	0	0	0	0	0	0	0	0	0	0	0	k__Bacteria	p__Actinobacteria	c__Coriobacteriia	o__Actinomycetales	f__Microbacteriaceae	g__Microbacterium	s__
OTU143	0	0	0	0	0	0	0	0	0	0	0	0	0	0	0	0	0	0	0	0	0	0	0	0	0	0	0	0	0	0	0	0	2	0	0	0	0	0	0	k__Bacteria	p__Actinobacteria	c__Coriobacteriia	o__Actinomycetales	f__Microbacteriaceae	g__Mycetocola	s__
OTU144	0	0	0	0	0	0	0	0	0	0	0	0	0	0	0	0	0	0	0	0	0	0	0	0	0	0	0	0	0	0	0	0	0	0	0	2	0	0	0	k__Bacteria	p__Actinobacteria	c__Coriobacteriia	o__Actinomycetales	f__Microbacteriaceae	g__Pseudoclavibacter	s__
OTU145	0	0	0	0	0	0	0	0	0	0	0	0	0	0	0	0	0	0	0	0	0	0	0	0	0	0	0	0	0	0	0	0	0	0	0	0	10	0	0	k__Bacteria	p__Actinobacteria	c__Coriobacteriia	o__Actinomycetales	f__Micrococcaceae	g__Arthrobacter	s__Arthrobacter arilaitensis
OTU146	0	0	0	0	0	0	0	0	0	0	0	0	0	0	0	4	0	0	0	0	0	0	0	0	0	0	0	0	0	0	0	0	0	0	0	0	0	0	0	k__Bacteria	p__Actinobacteria	c__Coriobacteriia	o__Actinomycetales	f__Micrococcaceae	g__Arthrobacter	s__Arthrobacter citreus
OTU147	0	0	0	0	0	0	0	0	0	0	0	0	0	0	0	0	0	0	0	0	0	0	0	0	0	0	0	0	7	0	0	0	0	0	0	0	0	1	0	k__Bacteria	p__Actinobacteria	c__Coriobacteriia	o__Actinomycetales	f__Micrococcaceae	g__Arthrobacter	s__Arthrobacter creatinolyticus
OTU148	0	0	0	0	0	0	0	0	0	0	0	0	0	0	0	0	0	0	0	4	0	0	0	0	0	0	0	0	0	0	0	0	0	0	0	0	0	0	0	k__Bacteria	p__Actinobacteria	c__Coriobacteriia	o__Actinomycetales	f__Micrococcaceae	g__Arthrobacter	s__Arthrobacter globiformis
OTU149	0	0	0	0	0	0	0	0	6	0	0	0	0	0	0	0	0	0	0	0	0	0	0	0	0	0	0	0	0	0	0	0	0	0	0	0	0	0	0	k__Bacteria	p__Actinobacteria	c__Coriobacteriia	o__Actinomycetales	f__Micrococcaceae	g__Arthrobacter	s__Arthrobacter nicotianae
OTU150	0	0	0	0	6	0	0	0	7	0	0	0	0	0	0	0	0	0	0	0	24	0	0	0	0	0	0	0	0	0	9	0	0	0	0	0	0	0	0	k__Bacteria	p__Actinobacteria	c__Coriobacteriia	o__Actinomycetales	f__Micrococcaceae	g__Arthrobacter	s__Arthrobacter oxydans
OTU151	0	0	0	0	0	0	0	0	0	0	0	3	0	0	0	0	0	0	0	0	0	0	0	0	0	0	0	0	0	0	0	0	0	0	0	0	0	0	0	k__Bacteria	p__Actinobacteria	c__Coriobacteriia	o__Actinomycetales	f__Micrococcaceae	g__Arthrobacter	s__Arthrobacter pascens
OTU152	0	0	0	0	0	0	0	0	28	0	0	4	0	0	0	0	0	0	0	0	0	0	0	0	0	0	0	0	0	0	0	0	0	0	0	0	41	0	0	k__Bacteria	p__Actinobacteria	c__Coriobacteriia	o__Actinomycetales	f__Micrococcaceae	g__Arthrobacter	s__Arthrobacter protophormiae
OTU153	0	0	0	0	0	0	0	0	13	9	1	0	0	0	0	0	0	0	0	0	0	0	0	0	0	0	0	6	0	20	0	14	5	10	12	0	0	0	0	k__Bacteria	p__Actinobacteria	c__Coriobacteriia	o__Actinomycetales	f__Micrococcaceae	g__Arthrobacter	s__Arthrobacter sanguinis
OTU154	0	94	0	0	0	0	0	0	11	0	0	0	15	0	0	0	0	0	0	0	0	0	0	0	0	0	0	20	7	0	35	5	5	0	0	0	0	0	0	k__Bacteria	p__Actinobacteria	c__Coriobacteriia	o__Actinomycetales	f__Micrococcaceae	g__Arthrobacter	s__Arthrobacter soli
OTU155	0	0	0	6	0	0	0	0	0	0	11	0	0	10	0	0	0	0	0	0	0	0	0	0	0	16	5	0	0	15	0	0	0	17	18	0	0	10	0	k__Bacteria	p__Actinobacteria	c__Coriobacteriia	o__Actinomycetales	f__Micrococcaceae	g__Arthrobacter	s__
OTU157	0	21	0	5	0	0	0	0	0	0	0	0	0	0	0	0	4	0	0	0	24	0	0	5	0	8	0	0	0	0	0	0	0	0	1	0	0	0	1	k__Bacteria	p__Actinobacteria	c__Coriobacteriia	o__Actinomycetales	f__Micrococcaceae	g__Arthrobacter	s__
OTU158	4	0	0	0	0	0	0	0	0	0	0	0	0	0	0	0	0	0	0	0	0	0	0	0	0	0	0	0	0	0	0	0	0	0	0	0	0	0	0	k__Bacteria	p__Actinobacteria	c__Coriobacteriia	o__Actinomycetales	f__Micrococcaceae	g__	s__
OTU159	0	0	0	0	0	0	0	0	0	0	0	0	0	0	0	0	0	0	1	0	0	0	0	0	0	0	0	0	0	0	0	0	0	0	0	0	0	0	0	k__Bacteria	p__Actinobacteria	c__Coriobacteriia	o__Actinomycetales	f__Micrococcaceae	g__	s__
OTU160	0	0	0	0	0	0	0	0	0	0	0	0	0	0	0	0	0	0	0	0	0	2	0	0	0	0	0	0	0	0	0	0	0	0	0	0	0	0	3	k__Bacteria	p__Actinobacteria	c__Coriobacteriia	o__Actinomycetales	f__Micrococcaceae	g__Citricoccus	s__Citricoccus alkalitolerans
OTU161	0	0	0	0	0	0	0	0	0	0	0	0	0	0	0	0	0	0	0	0	0	0	0	0	0	0	0	0	0	0	0	0	0	5	0	0	0	0	0	k__Bacteria	p__Actinobacteria	c__Coriobacteriia	o__Actinomycetales	f__Micrococcaceae	g__Kocuria	s__Kocuria carniphila
OTU163	37	25	0	0	0	0	0	0	17	0	0	0	0	0	5	0	0	25	0	7	0	0	8	0	0	0	0	7	0	0	0	0	3	1	0	0	0	0	0	k__Bacteria	p__Actinobacteria	c__Coriobacteriia	o__Actinomycetales	f__Micrococcaceae	g__Kocuria	s__Kocuria palustris
OTU164	0	57	0	0	0	0	0	0	0	0	0	0	0	0	0	0	0	12	0	30	0	1	0	0	0	0	0	0	7	0	0	0	0	0	0	0	0	0	0	k__Bacteria	p__Actinobacteria	c__Coriobacteriia	o__Actinomycetales	f__Micrococcaceae	g__Kocuria	s__Kocuria rhizophila
OTU165	0	28	0	0	0	0	0	0	44	0	0	0	0	0	0	0	0	0	0	504	0	0	0	0	0	0	0	0	0	0	0	4	0	0	0	0	0	0	0	k__Bacteria	p__Actinobacteria	c__Coriobacteriia	o__Actinomycetales	f__Micrococcaceae	g__Microbispora	s__Microbispora rosea
OTU166	0	0	0	0	0	0	0	0	0	0	0	0	0	0	0	0	0	0	0	0	0	0	0	0	10	0	0	0	0	0	0	0	0	0	0	0	0	0	0	k__Bacteria	p__Actinobacteria	c__Coriobacteriia	o__Actinomycetales	f__Micrococcaceae	g__Micrococcus	s__Micrococcus antarcticus
OTU167	0	0	0	0	0	0	0	0	0	0	0	0	0	0	0	0	0	0	20	0	0	0	0	0	0	0	0	0	0	0	0	0	0	0	0	0	0	0	0	k__Bacteria	p__Actinobacteria	c__Coriobacteriia	o__Actinomycetales	f__Micrococcaceae	g__Micrococcus	s__Micrococcus endophyticus
OTU168	38	6952	21	27	22	25	57	26	69	44	31	62	37	51	115	32	18	139	0	185	43	33	25	25	58	58	38	117	40	91	166	80	78	57	57	121	100	79	88	k__Bacteria	p__Actinobacteria	c__Coriobacteriia	o__Actinomycetales	f__Micrococcaceae	g__Micrococcus	s__Micrococcus luteus
OTU169	0	0	0	0	0	0	0	0	0	0	0	0	0	0	0	0	0	0	0	0	0	0	0	0	0	0	0	0	0	0	0	0	0	0	0	0	0	0	11	k__Bacteria	p__Actinobacteria	c__Coriobacteriia	o__Actinomycetales	f__Micrococcaceae	g__Micrococcus	s__Micrococcus terreus
OTU170	0	0	0	0	0	0	0	0	0	0	0	0	0	0	0	0	0	0	0	0	0	0	9	0	0	0	0	0	0	0	0	0	0	0	0	0	0	0	0	k__Bacteria	p__Actinobacteria	c__Coriobacteriia	o__Actinomycetales	f__Micrococcaceae	g__Nesterenkonia	s__
OTU171	10	0	0	0	0	0	0	0	0	0	0	0	0	0	0	0	0	0	0	0	0	0	0	0	0	0	0	0	0	0	0	0	0	0	0	0	0	0	0	k__Bacteria	p__Actinobacteria	c__Coriobacteriia	o__Actinomycetales	f__Micrococcaceae	g__Rothia	s__
OTU173	0	0	0	0	0	0	0	0	0	0	1	0	0	0	0	0	0	0	0	0	0	0	0	0	0	0	0	0	0	0	0	0	0	0	0	0	6	0	0	k__Bacteria	p__Actinobacteria	c__Coriobacteriia	o__Actinomycetales	f__Micrococcaceae	g__Rothia	s__Rothia aeria
OTU174	54	0	0	0	0	0	0	0	4	0	9	0	0	0	0	0	0	0	0	0	0	0	0	0	0	2	0	0	0	1	0	0	0	0	0	2	0	0	0	k__Bacteria	p__Actinobacteria	c__Coriobacteriia	o__Actinomycetales	f__Micrococcaceae	g__Rothia	s__Rothia dentocariosa
OTU175	0	1	0	0	0	0	0	0	29	0	0	0	0	0	0	0	0	0	0	43	56	0	0	0	0	7	0	0	0	0	0	0	0	0	0	0	9	0	0	k__Bacteria	p__Actinobacteria	c__Coriobacteriia	o__Actinomycetales	f__Micrococcaceae	g__Rothia	s__Rothia mucilaginosa
OTU176	0	0	0	0	0	0	0	0	0	0	0	0	0	0	0	0	0	0	0	54	0	0	0	0	0	0	0	0	0	0	0	0	0	0	0	0	0	0	0	k__Bacteria	p__Actinobacteria	c__Coriobacteriia	o__Actinomycetales	f__Micrococcaceae	g__Rothia	s__Rothia terrae
OTU177	16	0	0	0	0	0	0	0	0	0	0	0	0	0	0	0	0	0	0	0	0	0	0	0	0	0	0	0	0	0	0	0	0	0	0	0	0	0	0	k__Bacteria	p__Actinobacteria	c__Coriobacteriia	o__Actinomycetales	f__Micromonosporaceae	g__Actinoplanes	s__Actinoplanes liguriensis
OTU178	0	0	0	0	0	0	0	0	0	0	0	0	0	0	0	0	0	4	0	0	0	0	0	0	0	0	0	0	0	0	0	0	0	0	0	0	0	0	0	k__Bacteria	p__Actinobacteria	c__Coriobacteriia	o__Actinomycetales	f__Micromonosporaceae	g__Actinoplanes	s__
OTU179	44	0	0	0	0	0	0	0	0	0	0	0	0	0	0	0	0	0	0	0	0	0	0	0	0	0	0	0	0	0	0	0	0	0	0	0	0	0	0	k__Bacteria	p__Actinobacteria	c__Coriobacteriia	o__Actinomycetales	f__Micromonosporaceae	g__Micromonospora	s__Micromonospora avicenniae
OTU180	0	0	0	0	0	0	0	0	0	0	0	1	0	0	0	0	0	0	0	0	0	0	0	0	0	0	0	0	0	0	0	0	0	0	0	0	0	0	0	k__Bacteria	p__Actinobacteria	c__Coriobacteriia	o__Actinomycetales	f__Mycobacteriaceae	g__Mycobacterium	s__
OTU181	0	0	0	0	0	0	0	0	0	0	0	2	0	0	0	0	0	0	0	0	0	0	0	0	0	0	0	0	0	0	0	9	0	0	0	0	0	0	0	k__Bacteria	p__Actinobacteria	c__Coriobacteriia	o__Actinomycetales	f__Mycobacteriaceae	g__Mycobacterium	s__
OTU182	0	0	0	0	0	0	0	0	0	0	0	0	0	0	0	0	0	1	0	0	0	0	0	0	0	0	0	0	0	0	0	0	0	0	0	0	0	0	0	k__Bacteria	p__Actinobacteria	c__Coriobacteriia	o__Actinomycetales	f__Mycobacteriaceae	g__Mycobacterium	s__
OTU183	0	0	0	0	0	0	0	0	0	0	0	0	0	0	0	0	0	0	0	0	5	0	0	0	0	0	0	0	0	0	0	0	0	0	0	0	0	0	0	k__Bacteria	p__Actinobacteria	c__Coriobacteriia	o__Actinomycetales	f__Mycobacteriaceae	g__Mycobacterium	s__
OTU184	0	0	0	0	0	0	0	0	0	0	0	0	0	0	0	0	0	0	0	0	3	0	0	0	0	0	0	0	0	0	0	0	0	0	0	0	0	0	0	k__Bacteria	p__Actinobacteria	c__Coriobacteriia	o__Actinomycetales	f__Mycobacteriaceae	g__Mycobacterium	s__
OTU185	0	0	0	0	0	0	0	0	0	0	0	0	0	0	0	0	0	0	0	0	0	0	0	12	0	0	0	0	0	0	0	0	0	0	0	0	0	0	0	k__Bacteria	p__Actinobacteria	c__Coriobacteriia	o__Actinomycetales	f__Mycobacteriaceae	g__Mycobacterium	s__
OTU186	0	0	0	0	0	0	0	0	0	0	0	0	0	3	0	0	0	0	0	0	0	2	0	0	1	0	0	1	1	4	5	0	0	2	0	0	0	0	2	k__Bacteria	p__Actinobacteria	c__Coriobacteriia	o__Actinomycetales	f__Mycobacteriaceae	g__Mycobacterium	s__
OTU187	0	0	0	0	0	0	0	0	0	0	0	0	1	0	0	0	0	0	0	0	0	0	0	0	0	0	0	0	0	0	0	0	0	0	0	0	0	0	0	k__Bacteria	p__Actinobacteria	c__Coriobacteriia	o__Actinomycetales	f__Mycobacteriaceae	g__Mycobacterium	s__
OTU188	0	0	0	0	0	0	0	0	0	0	0	0	0	0	0	0	0	7	0	0	0	0	0	5	0	0	0	0	0	0	0	0	0	0	0	0	0	0	0	k__Bacteria	p__Actinobacteria	c__Coriobacteriia	o__Actinomycetales	f__Mycobacteriaceae	g__Mycobacterium	s__
OTU189	65	0	0	0	0	0	0	0	0	0	0	0	0	0	0	0	0	0	0	0	0	0	0	0	0	0	0	0	0	0	0	0	0	0	0	0	0	0	0	k__Bacteria	p__Actinobacteria	c__Coriobacteriia	o__Actinomycetales	f__Gordoniaceae	g__Gordonia	s__Gordonia lacunae
OTU190	284	272	93	170	99	104	397	233	362	231	300	441	312	424	296	307	93	601	481	471	494	269	359	578	532	607	614	519	493	458	597	501	566	592	600	614	429	393	596	k__Bacteria	p__Actinobacteria	c__Coriobacteriia	o__Actinomycetales	f__Gordoniaceae	g__Gordonia	s__Gordonia polyisoprenivorans
OTU191	0	12	0	0	0	0	0	0	0	0	0	0	0	0	0	0	0	0	0	0	0	0	0	0	0	0	0	0	0	0	0	0	0	0	0	0	0	0	0	k__Bacteria	p__Actinobacteria	c__Coriobacteriia	o__Actinomycetales	f__Nocardiaceae	g__Rhodococcus	s__Rhodococcus corynebacterioides
OTU192	0	0	0	0	0	0	0	0	0	0	0	0	0	0	0	0	3	17	0	22	0	0	0	3	0	0	0	8	2	0	0	0	0	0	0	2	0	3	14	k__Bacteria	p__Actinobacteria	c__Coriobacteriia	o__Actinomycetales	f__Nocardiaceae	g__Rhodococcus	s__Rhodococcus erythropolis
OTU193	0	0	0	0	0	0	0	0	0	0	0	0	13	4	0	0	0	8	0	18	0	0	0	0	0	2	0	3	0	0	0	0	0	0	6	0	0	0	0	k__Bacteria	p__Actinobacteria	c__Coriobacteriia	o__Actinomycetales	f__Nocardiaceae	g__Rhodococcus	s__Rhodococcus fascians
OTU194	3307	5297	1991	2371	1647	1648	4378	2057	7444	3222	4938	3970	4647	5887	3223	4370	1781	7527	5309	1743	7476	2880	3254	4754	6068	5840	3801	5886	7902	6254	7979	5011	6660	5307	6897	8582	7571	4685	7277	k__Bacteria	p__Actinobacteria	c__Coriobacteriia	o__Actinomycetales	f__Nocardiaceae	g__Rhodococcus	s__Rhodococcus globerulus
OTU195	0	0	0	0	0	0	0	0	0	0	0	0	0	0	0	0	0	0	0	0	0	0	0	0	0	0	0	0	27	0	0	0	0	0	0	0	0	0	0	k__Bacteria	p__Actinobacteria	c__Coriobacteriia	o__Actinomycetales	f__Nocardiaceae	g__Rhodococcus	s__Rhodococcus jialingiae
OTU196	0	0	0	0	0	0	0	0	0	0	0	0	0	0	0	0	0	0	0	0	0	0	5	0	0	0	0	0	0	0	0	0	0	0	0	0	0	0	0	k__Bacteria	p__Actinobacteria	c__Coriobacteriia	o__Actinomycetales	f__Nocardiaceae	g__Rhodococcus	s__Rhodococcus qingshengii
OTU197	0	0	0	0	0	0	0	0	0	0	0	0	0	0	0	0	0	0	0	0	0	0	0	0	0	0	0	0	0	0	0	0	0	0	0	0	0	1	0	k__Bacteria	p__Actinobacteria	c__Coriobacteriia	o__Actinomycetales	f__Nocardioidaceae	g__Aeromicrobium	s__Aeromicrobium ginsengisoli
OTU198	0	0	0	0	0	0	0	0	0	0	1	0	2	1	0	0	0	0	0	0	0	0	0	0	0	0	0	0	0	0	0	0	0	0	0	0	3	0	0	k__Bacteria	p__Actinobacteria	c__Coriobacteriia	o__Actinomycetales	f__Nocardioidaceae	g__Aeromicrobium	s__
OTU199	0	0	0	0	0	0	0	0	0	0	0	0	0	0	0	0	0	0	0	0	0	0	0	0	0	0	0	0	0	0	0	0	0	0	0	0	0	7	0	k__Bacteria	p__Actinobacteria	c__Coriobacteriia	o__Actinomycetales	f__Nocardioidaceae	g__Aeromicrobium	s__
OTU200	0	0	0	0	0	0	0	0	0	0	0	0	0	0	0	0	0	0	0	0	0	0	0	0	0	0	0	0	0	0	0	0	5	0	0	0	0	17	10	k__Bacteria	p__Actinobacteria	c__Coriobacteriia	o__Actinomycetales	f__Nocardioidaceae	g__Aeromicrobium	s__
OTU201	0	0	0	0	0	0	0	0	0	0	0	0	0	0	0	0	0	0	0	0	0	0	0	0	0	0	0	0	0	0	0	0	7	0	0	0	0	0	0	k__Bacteria	p__Actinobacteria	c__Coriobacteriia	o__Actinomycetales	f__Nocardioidaceae	g__Aeromicrobium	s__
OTU202	0	0	0	0	0	0	0	0	0	0	0	0	0	0	0	0	0	0	0	0	0	0	5	0	0	0	0	0	0	0	0	0	0	0	0	0	0	0	3	k__Bacteria	p__Actinobacteria	c__Coriobacteriia	o__Actinomycetales	f__Nocardioidaceae	g__	s__
OTU203	0	0	0	0	0	0	0	0	0	0	0	0	0	0	0	0	2	0	0	0	0	0	0	0	0	0	0	0	0	0	0	0	0	0	0	0	0	0	0	k__Bacteria	p__Actinobacteria	c__Coriobacteriia	o__Actinomycetales	f__Nocardioidaceae	g__	s__
OTU204	0	0	0	0	0	0	0	0	0	0	0	0	0	0	0	0	0	0	0	0	0	0	0	0	0	0	0	0	0	0	0	0	0	0	0	4	0	0	0	k__Bacteria	p__Actinobacteria	c__Coriobacteriia	o__Actinomycetales	f__Nocardioidaceae	g__	s__
OTU205	0	0	0	2	2	0	0	1	0	0	0	0	0	0	0	0	0	0	0	0	0	0	0	0	0	0	0	0	0	0	0	0	0	0	0	0	0	0	0	k__Bacteria	p__Actinobacteria	c__Coriobacteriia	o__Actinomycetales	f__Nocardioidaceae	g__Friedmanniella	s__
OTU206	0	0	0	0	0	0	0	0	0	0	0	0	0	0	0	0	0	0	0	0	3	0	0	0	0	0	0	0	0	0	0	0	0	0	0	0	0	0	0	k__Bacteria	p__Actinobacteria	c__Coriobacteriia	o__Actinomycetales	f__Nocardioidaceae	g__Marmoricola	s__
OTU207	0	0	0	0	0	0	0	0	4	0	0	0	0	0	0	0	0	0	0	0	0	0	0	0	0	0	0	0	0	0	0	0	0	0	0	0	0	0	0	k__Bacteria	p__Actinobacteria	c__Coriobacteriia	o__Actinomycetales	f__Nocardioidaceae	g__Marmoricola	s__
OTU208	0	0	0	0	0	0	0	0	0	0	0	0	0	0	0	0	0	0	0	0	0	0	0	0	0	0	0	0	0	0	0	0	0	0	0	0	20	0	0	k__Bacteria	p__Actinobacteria	c__Coriobacteriia	o__Actinomycetales	f__Nocardioidaceae	g__Marmoricola	s__
OTU210	0	0	0	0	0	0	0	0	0	0	0	0	0	0	0	0	0	0	0	0	0	0	0	0	0	8	0	0	0	0	0	0	0	0	0	0	0	0	0	k__Bacteria	p__Actinobacteria	c__Coriobacteriia	o__Actinomycetales	f__Nocardioidaceae	g__Nocardioides	s__
OTU211	0	0	0	0	0	0	0	0	0	0	0	0	0	0	0	0	0	0	0	0	0	0	0	0	5	0	0	0	0	0	0	0	0	0	0	0	0	0	0	k__Bacteria	p__Actinobacteria	c__Coriobacteriia	o__Actinomycetales	f__Nocardioidaceae	g__Nocardioides	s__
OTU212	0	0	0	0	0	0	8	0	0	0	0	0	0	9	0	0	0	0	0	0	0	8	0	0	0	0	0	12	10	12	2	0	0	0	0	5	0	5	4	k__Bacteria	p__Actinobacteria	c__Coriobacteriia	o__Actinomycetales	f__Nocardioidaceae	g__Nocardioides	s__
OTU213	0	0	0	0	0	0	0	0	0	0	0	0	0	0	0	0	0	0	0	0	0	0	0	0	0	0	0	0	0	0	0	0	8	0	0	0	0	0	0	k__Bacteria	p__Actinobacteria	c__Coriobacteriia	o__Actinomycetales	f__Nocardioidaceae	g__Nocardioides	s__
OTU214	30	0	0	0	0	0	0	0	0	0	0	0	0	0	0	0	0	0	0	0	0	0	0	0	0	0	0	0	0	0	0	0	0	0	0	0	0	0	0	k__Bacteria	p__Actinobacteria	c__Coriobacteriia	o__Actinomycetales	f__Nocardioidaceae	g__Nocardioides	s__
OTU215	0	0	0	0	0	0	0	0	6	6	4	0	0	0	4	0	0	0	0	0	0	0	0	0	0	0	0	0	0	0	0	3	0	2	0	0	0	0	0	k__Bacteria	p__Actinobacteria	c__Coriobacteriia	o__Actinomycetales	f__Nocardioidaceae	g__Nocardioides	s__
OTU216	0	0	0	0	0	0	0	0	0	0	0	0	0	0	0	0	0	3	0	0	0	0	0	0	0	0	0	0	0	0	0	0	0	0	0	0	0	0	0	k__Bacteria	p__Actinobacteria	c__Coriobacteriia	o__Actinomycetales	f__Nocardioidaceae	g__Nocardioides	s__
OTU217	0	0	0	0	0	0	0	0	6	0	0	0	0	0	0	0	0	0	0	0	0	0	0	0	0	0	0	0	0	0	0	0	0	0	0	0	0	0	1	k__Bacteria	p__Actinobacteria	c__Coriobacteriia	o__Actinomycetales	f__Nocardioidaceae	g__Nocardioides	s__
OTU218	34	0	0	0	0	0	0	0	0	0	0	0	0	0	0	0	0	0	0	0	0	0	0	0	0	0	0	0	0	0	0	0	0	0	0	0	0	0	0	k__Bacteria	p__Actinobacteria	c__Coriobacteriia	o__Actinomycetales	f__Nocardioidaceae	g__Nocardioides	s__
OTU219	0	0	0	0	0	0	0	0	0	0	0	0	0	0	0	0	0	0	0	0	0	0	0	0	0	0	0	0	0	0	0	0	5	0	0	0	0	0	0	k__Bacteria	p__Actinobacteria	c__Coriobacteriia	o__Actinomycetales	f__Nocardioidaceae	g__Nocardioides	s__
OTU220	0	0	0	0	0	10	6	0	0	0	0	8	0	7	0	0	0	24	0	0	0	0	0	0	0	0	11	21	0	15	34	0	22	0	0	19	0	14	20	k__Bacteria	p__Actinobacteria	c__Coriobacteriia	o__Actinomycetales	f__Nocardioidaceae	g__Nocardioides	s__
OTU221	5	0	0	0	0	0	0	0	0	0	0	0	0	0	0	0	0	0	0	0	0	0	0	0	0	0	0	0	0	0	0	0	0	0	0	0	0	0	0	k__Bacteria	p__Actinobacteria	c__Coriobacteriia	o__Actinomycetales	f__Nocardioidaceae	g__Nocardioides	s__
OTU222	33	0	0	0	0	0	0	0	0	0	0	0	0	0	0	0	0	0	0	0	0	0	0	0	0	0	0	0	0	0	0	0	0	0	0	0	0	0	0	k__Bacteria	p__Actinobacteria	c__Coriobacteriia	o__Actinomycetales	f__Nocardioidaceae	g__Nocardioides	s__
OTU223	0	0	0	0	0	0	0	0	0	0	0	0	0	0	0	0	0	7	0	0	0	0	0	0	0	0	0	0	0	0	0	0	0	0	0	0	0	0	0	k__Bacteria	p__Actinobacteria	c__Coriobacteriia	o__Actinomycetales	f__Nocardioidaceae	g__Nocardioides	s__
OTU224	0	0	0	0	0	0	0	0	0	0	0	0	0	0	0	0	0	0	0	0	0	0	0	0	0	0	0	0	0	0	0	0	0	0	0	5	0	0	0	k__Bacteria	p__Actinobacteria	c__Coriobacteriia	o__Actinomycetales	f__Nocardioidaceae	g__Nocardioides	s__
OTU225	0	0	0	0	0	0	0	0	0	0	0	0	0	0	0	0	0	0	0	0	0	0	0	0	3	0	0	0	0	0	0	0	0	0	0	0	0	0	0	k__Bacteria	p__Actinobacteria	c__Coriobacteriia	o__Actinomycetales	f__Nocardioidaceae	g__Nocardioides	s__Nocardioides ganghwensis
OTU226	0	0	0	0	0	0	0	0	0	0	0	0	0	0	0	0	0	0	0	0	78	0	0	0	0	0	0	0	0	0	0	0	0	0	0	0	0	0	0	k__Bacteria	p__Actinobacteria	c__Coriobacteriia	o__Actinomycetales	f__Nocardioidaceae	g__Nocardioides	s__Nocardioides iriomotensis
OTU227	13	0	0	0	0	0	0	0	0	0	0	0	0	0	0	0	0	0	0	0	0	0	0	0	0	0	0	0	0	0	0	0	0	0	0	0	0	0	0	k__Bacteria	p__Actinobacteria	c__Coriobacteriia	o__Actinomycetales	f__Nocardioidaceae	g__Nocardioides	s__Nocardioides oleivorans
OTU228	0	0	0	0	0	0	0	0	0	0	0	0	0	0	0	0	0	0	0	0	0	0	0	0	0	0	0	0	0	0	0	0	1	0	0	0	0	0	0	k__Bacteria	p__Actinobacteria	c__Coriobacteriia	o__Actinomycetales	f__Nocardioidaceae	g__Propionicimonas	s__
OTU229	0	157	0	0	0	0	0	0	0	0	0	0	0	0	0	0	0	0	0	1	0	0	0	0	0	0	0	0	0	0	0	0	0	0	0	0	0	0	0	k__Bacteria	p__Actinobacteria	c__Coriobacteriia	o__Actinomycetales	f__Nocardioidaceae	g__Propionicimonas	s__
OTU230	0	0	0	0	0	0	0	0	0	0	0	0	0	0	0	0	0	0	0	0	0	0	0	0	0	0	0	0	0	0	2	0	0	0	0	0	0	0	0	k__Bacteria	p__Actinobacteria	c__Coriobacteriia	o__Actinomycetales	f__Nocardioidaceae	g__Propionicimonas	s__
OTU231	0	0	0	0	0	0	0	0	0	17	0	0	0	0	0	0	0	0	0	0	0	0	0	0	0	0	0	5	0	0	0	0	0	0	9	0	0	0	0	k__Bacteria	p__Actinobacteria	c__Coriobacteriia	o__Actinomycetales	f__Promicromonosporaceae	g__Cellulosimicrobium	s__Cellulosimicrobium cellulans
OTU232	0	0	0	0	0	0	0	0	0	0	0	0	0	0	0	4	0	0	0	0	0	0	0	0	0	0	1	0	0	0	0	0	0	0	0	0	0	0	0	k__Bacteria	p__Actinobacteria	c__Coriobacteriia	o__Actinomycetales	f__Propionibacteriaceae	g__	s__
OTU233	0	0	0	0	0	0	0	0	0	0	0	0	0	0	4	0	0	0	0	0	0	0	0	0	0	0	0	0	0	0	0	0	0	0	0	0	0	0	0	k__Bacteria	p__Actinobacteria	c__Coriobacteriia	o__Actinomycetales	f__Propionibacteriaceae	g__	s__
OTU235	0	0	0	0	0	0	0	0	0	0	0	0	0	0	0	0	0	0	0	0	1	0	0	0	0	0	0	0	0	0	0	0	0	0	0	0	0	0	0	k__Bacteria	p__Actinobacteria	c__Coriobacteriia	o__Actinomycetales	f__Propionibacteriaceae	g__Microlunatus	s__
OTU236	913	289	9	1	7	0	10	9	471	12	49	17	0	36	0	20	5	16	101	317	46	3	16	30	27	19	0	6	27	32	55	0	12	9	19	35	121	84	37	k__Bacteria	p__Actinobacteria	c__Coriobacteriia	o__Actinomycetales	f__Propionibacteriaceae	g__Propionibacterium	s__
OTU237	0	153	0	0	0	0	0	0	0	0	0	0	0	0	0	0	0	0	0	34	0	0	0	10	11	0	0	0	0	3	0	0	0	0	0	0	0	0	0	k__Bacteria	p__Actinobacteria	c__Coriobacteriia	o__Actinomycetales	f__Propionibacteriaceae	g__Tessaracoccus	s__
OTU238	0	0	0	0	0	0	0	0	0	0	0	0	0	0	0	0	0	0	0	0	0	0	0	0	0	0	4	0	0	0	5	0	0	0	0	0	0	0	0	k__Bacteria	p__Actinobacteria	c__Coriobacteriia	o__Actinomycetales	f__Propionibacteriaceae	g__Tessaracoccus	s__Tessaracoccus flavescens
OTU239	0	0	0	0	0	0	0	0	0	0	0	0	0	0	0	0	0	0	0	0	0	0	0	0	0	2	0	0	0	0	0	0	0	0	2	0	0	0	0	k__Bacteria	p__Actinobacteria	c__Coriobacteriia	o__Actinomycetales	f__Pseudonocardiaceae	g__Pseudonocardia	s__
OTU240	0	0	0	0	0	0	0	0	0	0	0	0	0	0	0	0	0	0	0	0	0	0	0	0	0	0	0	0	3	0	0	0	2	0	0	0	0	0	0	k__Bacteria	p__Actinobacteria	c__Coriobacteriia	o__Actinomycetales	f__Pseudonocardiaceae	g__Pseudonocardia	s__
OTU241	0	0	0	0	0	0	0	0	0	0	0	0	0	0	0	0	0	0	0	0	0	0	0	0	0	0	0	0	0	0	5	0	0	0	0	0	0	0	0	k__Bacteria	p__Actinobacteria	c__Coriobacteriia	o__Actinomycetales	f__Pseudonocardiaceae	g__Pseudonocardia	s__
OTU242	0	0	0	0	7	0	0	0	0	0	0	0	0	0	0	0	0	0	0	0	0	0	0	0	12	0	0	0	0	0	0	0	0	0	0	0	0	0	0	k__Bacteria	p__Actinobacteria	c__Coriobacteriia	o__Actinomycetales	f__Pseudonocardiaceae	g__Pseudonocardia	s__
OTU243	0	0	0	0	0	0	0	0	0	0	0	0	0	0	0	0	0	0	0	0	0	0	0	0	0	0	0	3	0	0	0	0	6	0	0	0	0	0	0	k__Bacteria	p__Actinobacteria	c__Coriobacteriia	o__Actinomycetales	f__Pseudonocardiaceae	g__Pseudonocardia	s__
OTU244	0	0	0	0	0	0	0	0	0	0	0	0	0	0	0	0	0	0	0	0	0	0	0	0	0	0	0	0	0	0	0	0	0	0	0	0	10	0	0	k__Bacteria	p__Actinobacteria	c__Coriobacteriia	o__Actinomycetales	f__Pseudonocardiaceae	g__Pseudonocardia	s__
OTU245	0	64	0	0	0	0	0	27	67	23	17	10	23	54	32	87	0	0	0	27	0	22	33	17	0	32	13	1	5	0	5	0	0	5	5	0	0	0	0	k__Bacteria	p__Actinobacteria	c__Coriobacteriia	o__Actinomycetales	f__Pseudonocardiaceae	g__Pseudonocardia	s__Pseudonocardia carboxydivorans
OTU246	69	0	0	0	0	0	0	0	0	0	0	0	0	0	0	0	0	0	0	0	0	0	0	0	0	0	0	0	0	0	0	0	0	0	0	0	0	0	0	k__Bacteria	p__Actinobacteria	c__Coriobacteriia	o__Actinomycetales	f__Pseudonocardiaceae	g__Pseudonocardia	s__Pseudonocardia nitrificans
OTU247	0	0	0	0	0	0	2	0	0	0	0	0	0	0	2	0	0	0	0	0	0	0	0	0	0	0	0	0	0	0	0	2	0	0	0	0	10	0	0	k__Bacteria	p__Actinobacteria	c__Coriobacteriia	o__Actinomycetales	f__Sanguibacteraceae	g__Sanguibacter	s__
OTU248	0	0	0	0	0	0	0	0	0	0	0	0	0	0	0	0	0	0	0	0	0	0	0	0	0	0	0	0	0	0	0	0	0	0	0	0	15	0	0	k__Bacteria	p__Actinobacteria	c__Coriobacteriia	o__Actinomycetales	f__Sporichthyaceae	g__	s__
OTU249	0	0	0	0	0	0	0	0	0	0	0	0	0	0	0	0	0	0	0	0	0	0	0	0	0	0	0	0	0	0	0	0	0	0	0	0	102	0	0	k__Bacteria	p__Actinobacteria	c__Coriobacteriia	o__Actinomycetales	f__Sporichthyaceae	g__	s__
OTU250	0	0	0	0	0	0	0	0	0	0	0	0	0	0	0	0	0	0	0	0	0	0	0	0	0	0	0	0	0	0	0	0	0	0	0	0	84	0	0	k__Bacteria	p__Actinobacteria	c__Coriobacteriia	o__Actinomycetales	f__Sporichthyaceae	g__	s__
OTU251	0	0	0	0	0	0	0	0	0	0	0	0	0	0	0	0	0	0	0	0	0	0	0	0	0	0	0	0	0	0	6	0	0	0	0	0	0	0	0	k__Bacteria	p__Actinobacteria	c__Coriobacteriia	o__Actinomycetales	f__Sporichthyaceae	g__	s__
OTU252	0	0	0	0	0	0	0	0	0	0	0	0	0	0	0	0	0	0	0	0	0	0	0	0	0	0	0	0	0	0	0	0	0	0	0	0	30	0	0	k__Bacteria	p__Actinobacteria	c__Coriobacteriia	o__Actinomycetales	f__Sporichthyaceae	g__	s__
OTU253	0	17	0	0	0	0	0	0	0	0	0	0	0	0	0	0	0	0	0	0	0	0	0	0	0	0	0	0	0	0	0	0	0	0	0	0	0	0	0	k__Bacteria	p__Actinobacteria	c__Coriobacteriia	o__Actinomycetales	f__Sporichthyaceae	g__Sporichthya	s__
OTU254	0	0	0	0	0	0	0	0	0	0	0	0	0	0	0	0	0	0	0	0	0	0	0	0	0	0	0	0	0	0	0	0	8	0	0	0	0	0	0	k__Bacteria	p__Actinobacteria	c__Coriobacteriia	o__Actinomycetales	f__Streptomycetaceae	g__Streptomyces	s__
OTU256	0	0	0	0	0	0	0	0	0	0	0	0	0	0	0	0	0	0	0	0	0	0	0	0	0	0	0	0	9	0	0	0	0	0	0	0	0	0	0	k__Bacteria	p__Actinobacteria	c__Coriobacteriia	o__Actinomycetales	f__	g__	s__
OTU257	0	0	0	0	0	0	0	0	0	0	0	0	0	0	0	0	0	0	0	0	55	0	0	0	0	0	0	0	0	0	0	0	0	0	0	0	0	0	0	k__Bacteria	p__Actinobacteria	c__Coriobacteriia	o__Actinomycetales	f__	g__	s__
OTU258	0	4	0	0	0	0	0	0	0	0	0	0	0	0	0	0	0	0	0	0	0	0	0	0	0	0	0	0	0	0	0	0	0	0	0	0	0	0	0	k__Bacteria	p__Actinobacteria	c__Coriobacteriia	o__Bifidobacteriales	f__Bifidobacteriaceae	g__Bifidobacterium	s__
OTU259	0	0	0	0	0	0	0	0	0	0	0	0	0	0	0	0	0	0	0	36	0	0	0	0	0	0	0	0	0	0	0	0	0	0	0	0	0	0	0	k__Bacteria	p__Actinobacteria	c__Coriobacteriia	o__Bifidobacteriales	f__Bifidobacteriaceae	g__Bifidobacterium	s__
OTU260	0	0	0	0	0	0	0	0	0	0	0	0	0	0	0	0	0	0	0	6	0	0	0	0	0	0	0	0	0	0	0	0	0	0	0	0	0	0	0	k__Bacteria	p__Actinobacteria	c__Coriobacteriia	o__Bifidobacteriales	f__Bifidobacteriaceae	g__Bifidobacterium	s__
OTU261	0	0	0	0	0	0	0	0	0	0	0	0	0	0	0	0	0	0	0	22	0	0	0	0	0	0	0	0	0	0	0	0	0	0	0	0	0	0	0	k__Bacteria	p__Actinobacteria	c__Coriobacteriia	o__Bifidobacteriales	f__Bifidobacteriaceae	g__Bifidobacterium	s__
OTU262	0	0	0	0	0	0	0	0	0	0	0	0	0	0	0	0	0	0	0	0	62	0	0	0	0	0	0	0	0	0	0	0	0	0	0	0	0	0	0	k__Bacteria	p__Actinobacteria	c__Coriobacteriia	o__Gaiellales	f__Gaiellaceae	g__Gaiella	s__
OTU263	0	0	0	0	0	0	0	0	0	0	0	0	0	0	0	0	0	0	0	0	53	0	0	0	0	0	0	0	0	0	0	0	0	0	0	0	0	0	0	k__Bacteria	p__Actinobacteria	c__Coriobacteriia	o__Gaiellales	f__Gaiellaceae	g__Gaiella	s__
OTU264	0	0	0	0	0	0	0	0	0	0	0	0	0	0	0	0	0	0	47	0	0	0	0	0	0	0	0	0	0	0	0	0	0	0	0	0	0	0	0	k__Bacteria	p__Actinobacteria	c__Coriobacteriia	o__Coriobacteriales	f__Coriobacteriaceae	g__Collinsella	s__Collinsella aerofaciens
OTU265	0	0	0	0	0	0	0	0	0	0	0	0	0	0	0	0	0	0	0	39	0	0	0	0	0	0	0	0	8	0	0	0	0	0	0	0	0	0	0	k__Bacteria	p__Bacteroidetes	c__Bacteroidia	o__Bacteroidales	f__Bacteroidaceae	g__Bacteroides	s__
OTU266	0	0	0	0	0	0	0	0	0	0	0	0	0	0	0	0	0	0	0	0	24	0	0	0	0	0	0	0	0	0	0	0	0	0	0	0	0	0	0	k__Bacteria	p__Bacteroidetes	c__Bacteroidia	o__Bacteroidales	f__Bacteroidaceae	g__Bacteroides	s__
OTU267	0	0	0	0	0	0	0	0	0	0	0	0	0	0	0	0	0	0	0	60	0	0	0	0	0	0	0	0	0	0	0	0	0	0	0	0	0	0	0	k__Bacteria	p__Bacteroidetes	c__Bacteroidia	o__Bacteroidales	f__Bacteroidaceae	g__Bacteroides	s__Bacteroides coprocola
OTU268	0	0	0	0	0	0	0	0	0	0	0	0	0	0	0	0	0	0	0	51	0	0	0	0	0	0	0	0	0	0	0	0	0	0	0	0	0	0	0	k__Bacteria	p__Bacteroidetes	c__Bacteroidia	o__Bacteroidales	f__Bacteroidaceae	g__Bacteroides	s__Bacteroides fragilis
OTU269	0	3	0	0	0	0	0	0	0	0	0	0	0	0	0	0	0	0	0	0	0	0	0	0	0	0	0	0	0	0	0	0	0	0	0	0	0	0	0	k__Bacteria	p__Bacteroidetes	c__Bacteroidia	o__Bacteroidales	f__Bacteroidaceae	g__Bacteroides	s__Bacteroides massiliensis
OTU270	5	0	0	0	0	0	0	0	0	0	0	0	0	0	0	0	0	0	0	0	0	0	0	0	0	0	0	0	0	0	0	0	0	0	0	0	0	0	0	k__Bacteria	p__Bacteroidetes	c__Bacteroidia	o__Bacteroidales	f__Bacteroidaceae	g__Bacteroides	s__Bacteroides uniformis
OTU271	11	0	0	0	0	0	0	0	4	0	0	0	0	0	0	0	0	14	0	0	38	0	0	0	0	0	0	0	0	0	0	0	0	0	0	0	0	0	0	k__Bacteria	p__Bacteroidetes	c__Bacteroidia	o__Bacteroidales	f__Prevotellaceae	g__Prevotella	s__
OTU272	0	0	0	0	0	0	0	0	0	0	0	0	0	0	0	0	0	0	0	0	0	0	0	0	0	0	0	0	0	5	0	0	0	0	0	0	0	0	0	k__Bacteria	p__Bacteroidetes	c__Bacteroidia	o__Bacteroidales	f__Porphyromonadaceae	g__	s__
OTU273	0	0	0	0	0	0	0	0	0	0	0	0	0	0	0	0	0	0	0	13	0	0	0	0	0	0	0	0	0	0	0	0	0	0	0	0	0	0	0	k__Bacteria	p__Bacteroidetes	c__Bacteroidia	o__Bacteroidales	f__Porphyromonadaceae	g__Barnesiella	s__
OTU274	0	0	0	0	0	0	0	0	0	0	0	0	0	0	0	0	0	0	0	0	0	0	0	0	0	0	0	0	0	0	0	0	0	0	0	0	0	2	0	k__Bacteria	p__Bacteroidetes	c__Bacteroidia	o__Bacteroidales	f__Porphyromonadaceae	g__Parabacteroides	s__
OTU275	39	0	0	0	0	0	0	0	0	0	0	0	0	0	0	0	0	0	0	0	0	0	0	0	0	0	0	0	0	0	0	0	0	0	0	0	0	0	0	k__Bacteria	p__Bacteroidetes	c__Bacteroidia	o__Bacteroidales	f__Porphyromonadaceae	g__Parabacteroides	s__Parabacteroides distasonis
OTU276	30	70	27	15	16	16	42	21	79	24	55	25	35	133	194	35	13	37	17	30	128	34	35	52	19	28	29	35	114	33	70	14	69	22	30	86	60	48	12	k__Bacteria	p__Bacteroidetes	c__Bacteroidia	o__Bacteroidales	f__Porphyromonadaceae	g__Parabacteroides	s__Parabacteroides goldsteinii
OTU277	0	4	0	0	0	0	0	0	0	0	0	0	0	0	0	0	0	0	0	0	0	0	0	0	0	0	0	0	0	0	0	0	0	0	0	0	0	0	0	k__Bacteria	p__Bacteroidetes	c__Bacteroidia	o__Bacteroidales	f__Porphyromonadaceae	g__Porphyromonas	s__
OTU279	0	0	0	0	0	0	0	0	0	0	0	0	0	0	0	0	0	18	0	0	0	0	0	0	0	0	0	0	0	0	0	0	0	0	0	0	0	0	0	k__Bacteria	p__Bacteroidetes	c__Bacteroidia	o__Bacteroidales	f__Porphyromonadaceae	g__Porphyromonas	s__
OTU280	81	0	0	0	0	0	0	0	0	0	0	0	0	0	0	0	0	0	0	0	0	0	0	0	0	0	0	0	0	0	0	0	0	0	0	0	0	0	0	k__Bacteria	p__Bacteroidetes	c__Bacteroidia	o__Bacteroidales	f__Porphyromonadaceae	g__Porphyromonas	s__
OTU282	0	0	0	0	0	0	0	0	0	0	0	0	0	0	0	0	0	0	0	0	0	0	0	0	0	0	0	0	0	0	0	0	0	0	5	0	0	0	0	k__Bacteria	p__Bacteroidetes	c__Bacteroidia	o__Bacteroidales	f__Porphyromonadaceae	g__Porphyromonas	s__Porphyromonas gingivalis
OTU286	0	0	0	0	0	0	0	0	0	0	0	0	0	0	0	0	0	0	0	4	0	0	0	0	0	0	0	0	0	0	0	0	0	0	0	0	0	0	0	k__Bacteria	p__Bacteroidetes	c__Bacteroidia	o__Bacteroidales	f__Prevotellaceae	g__Prevotella	s__
OTU287	0	0	0	0	0	0	0	0	1	0	0	0	0	0	0	0	0	0	0	0	0	0	0	0	0	0	0	0	0	0	0	0	0	0	0	0	0	0	0	k__Bacteria	p__Bacteroidetes	c__Bacteroidia	o__Bacteroidales	f__Prevotellaceae	g__Prevotella	s__Prevotella bivia
OTU288	15	0	0	0	0	0	0	0	0	0	0	0	0	0	0	0	0	0	0	3	74	0	0	0	0	0	0	0	0	0	0	0	0	0	0	0	0	0	0	k__Bacteria	p__Bacteroidetes	c__Bacteroidia	o__Bacteroidales	f__Prevotellaceae	g__Prevotella	s__Prevotella copri
OTU289	0	0	0	0	0	0	0	0	0	0	0	0	0	0	0	0	0	0	0	0	0	0	0	0	0	0	0	0	0	0	0	0	0	0	0	0	18	0	0	k__Bacteria	p__Bacteroidetes	c__Bacteroidia	o__Bacteroidales	f__Prevotellaceae	g__Prevotella	s__Prevotella intermedia
OTU290	0	0	0	0	0	0	0	0	0	0	0	0	0	0	0	0	0	27	0	0	5	0	0	0	0	0	0	0	0	0	0	0	0	0	0	0	17	0	0	k__Bacteria	p__Bacteroidetes	c__Bacteroidia	o__Bacteroidales	f__Prevotellaceae	g__Prevotella	s__Prevotella melaninogenica
OTU292	0	0	0	0	0	0	0	0	0	0	0	0	0	0	0	0	0	0	0	0	4	0	0	0	0	0	0	0	0	0	0	0	0	0	0	0	0	0	0	k__Bacteria	p__Bacteroidetes	c__Bacteroidia	o__Bacteroidales	f__Prevotellaceae	g__Prevotella	s__Prevotella pallens
OTU293	0	0	0	0	0	0	0	0	0	0	0	0	0	0	0	0	0	0	0	0	4	0	0	0	0	0	0	0	0	0	0	0	0	0	0	0	0	0	0	k__Bacteria	p__Bacteroidetes	c__Cytophagia	o__Cytophagales	f__Cytophagaceae	g__Adhaeribacter	s__
OTU294	0	0	0	0	0	0	0	0	0	0	0	0	0	0	0	0	0	0	0	0	143	0	0	0	0	0	0	0	0	0	0	0	0	0	0	0	0	0	0	k__Bacteria	p__Bacteroidetes	c__Cytophagia	o__Cytophagales	f__Cytophagaceae	g__Adhaeribacter	s__
OTU295	0	0	0	0	0	0	0	0	0	0	0	0	0	0	0	0	0	0	0	0	0	0	0	0	0	0	0	0	0	0	0	0	0	0	0	0	4	0	0	k__Bacteria	p__Bacteroidetes	c__Cytophagia	o__Cytophagales	f__Cytophagaceae	g__Arcicella	s__
OTU296	0	32	0	0	0	0	0	0	0	0	0	0	0	0	0	0	0	0	0	0	0	0	0	0	0	0	0	0	0	0	0	0	0	0	0	0	0	0	0	k__Bacteria	p__Bacteroidetes	c__Cytophagia	o__Cytophagales	f__Cytophagaceae	g__Hymenobacter	s__
OTU297	0	0	0	0	0	0	0	0	0	0	0	0	0	0	0	0	0	0	0	0	0	0	0	0	0	0	0	0	0	0	0	0	0	0	0	0	16	0	0	k__Bacteria	p__Bacteroidetes	c__Cytophagia	o__Cytophagales	f__Cytophagaceae	g__Hymenobacter	s__
OTU298	14	0	0	0	0	0	0	0	0	0	0	0	0	0	0	0	0	0	0	0	0	0	0	0	0	0	0	0	0	0	0	0	0	0	0	0	0	0	0	k__Bacteria	p__Bacteroidetes	c__Cytophagia	o__Cytophagales	f__Cytophagaceae	g__Pontibacter	s__
OTU299	3367	48	5	0	0	0	0	0	0	41	9	0	0	4	0	8	0	0	0	0	34	0	0	0	0	0	0	0	0	0	0	3	9	0	14	4	0	0	0	k__Bacteria	p__Bacteroidetes	c__Flavobacteriia	o__Flavobacteriales	f__Cryomorphaceae	g__Fluviicola	s__
OTU300	0	5	0	0	0	0	0	0	0	0	0	0	0	0	0	0	0	0	0	0	0	0	0	0	0	0	0	0	0	0	0	0	0	0	0	0	0	0	0	k__Bacteria	p__Bacteroidetes	c__Flavobacteriia	o__Flavobacteriales	f__Flavobacteriaceae	g__Bergeyella	s__Bergeyella zoohelcum
OTU301	0	0	0	0	0	0	0	0	0	0	0	0	0	0	0	0	0	0	0	0	0	0	0	0	0	0	0	0	0	0	0	0	0	0	0	0	32	0	0	k__Bacteria	p__Bacteroidetes	c__Flavobacteriia	o__Flavobacteriales	f__Flavobacteriaceae	g__Capnocytophaga	s__
OTU303	0	0	0	0	0	0	0	0	0	0	0	0	0	0	0	0	0	6	0	0	0	0	0	0	0	0	0	0	0	0	0	0	0	0	0	0	0	0	0	k__Bacteria	p__Bacteroidetes	c__Flavobacteriia	o__Flavobacteriales	f__Weeksellaceae	g__Chryseobacterium	s__
OTU304	0	0	0	0	0	0	0	0	0	0	0	0	0	0	0	0	0	0	0	0	2	0	0	0	0	0	0	0	0	0	0	0	0	0	0	0	0	0	0	k__Bacteria	p__Bacteroidetes	c__Flavobacteriia	o__Flavobacteriales	f__Weeksellaceae	g__Chryseobacterium	s__
OTU305	0	0	0	0	0	0	0	0	0	0	0	0	0	0	0	0	0	0	0	0	0	0	0	5	0	0	0	0	11	0	11	0	0	0	0	0	0	0	0	k__Bacteria	p__Bacteroidetes	c__Flavobacteriia	o__Flavobacteriales	f__Weeksellaceae	g__Chryseobacterium	s__
OTU306	0	0	0	0	0	0	0	0	0	0	0	0	0	0	0	0	0	0	0	0	0	0	0	0	0	0	0	0	0	0	0	19	0	5	0	0	0	74	436	k__Bacteria	p__Bacteroidetes	c__Flavobacteriia	o__Flavobacteriales	f__Weeksellaceae	g__Chryseobacterium	s__
OTU307	0	0	0	0	0	0	0	0	0	0	0	0	0	0	0	0	0	0	0	0	0	0	0	0	0	0	0	0	0	0	0	0	0	0	11	0	0	0	0	k__Bacteria	p__Bacteroidetes	c__Flavobacteriia	o__Flavobacteriales	f__Weeksellaceae	g__Chryseobacterium	s__
OTU308	0	0	0	2	2	0	0	0	0	0	0	1	0	0	0	0	0	0	0	0	0	0	0	0	0	0	2	6	3	0	0	0	2	0	0	0	0	1	0	k__Bacteria	p__Bacteroidetes	c__Flavobacteriia	o__Flavobacteriales	f__Weeksellaceae	g__Chryseobacterium	s__
OTU309	57	58	649	387	166	517	0	35	48	25	0	442	257	25	683	29	431	0	0	6	172	28	0	6	0	88	0	0	21	0	0	65	0	493	0	0	0	1872	0	k__Bacteria	p__Bacteroidetes	c__Flavobacteriia	o__Flavobacteriales	f__Weeksellaceae	g__Chryseobacterium	s__Elizabethkingia miricola
OTU310	0	0	0	0	0	0	0	0	0	0	0	0	0	0	0	0	0	0	0	0	0	0	0	7	0	0	0	0	0	0	0	0	0	0	0	0	0	0	0	k__Bacteria	p__Bacteroidetes	c__Flavobacteriia	o__Flavobacteriales	f__Weeksellaceae	g__Chryseobacterium	s__Haloanella gallinarum
OTU311	0	0	0	0	0	0	0	0	0	0	0	0	0	0	0	0	0	0	6	0	0	0	0	0	0	0	0	0	0	0	12	0	0	0	0	0	0	0	0	k__Bacteria	p__Bacteroidetes	c__Flavobacteriia	o__Flavobacteriales	f__Flavobacteriaceae	g__Flavobacterium	s__
OTU312	0	0	0	0	0	0	0	0	0	0	0	0	0	0	0	0	0	0	0	0	0	0	0	0	0	0	0	0	0	0	0	0	0	2	0	0	0	0	0	k__Bacteria	p__Bacteroidetes	c__Flavobacteriia	o__Flavobacteriales	f__Flavobacteriaceae	g__Flavobacterium	s__
OTU313	0	0	0	0	0	0	0	0	0	5	0	0	0	0	0	0	0	0	0	0	0	0	0	0	0	0	0	0	0	0	0	0	0	0	0	0	0	0	0	k__Bacteria	p__Bacteroidetes	c__Flavobacteriia	o__Flavobacteriales	f__Flavobacteriaceae	g__Flavobacterium	s__
OTU314	0	0	0	0	0	0	0	0	0	0	0	0	0	0	0	0	0	0	0	0	0	0	0	0	0	0	0	0	0	0	0	0	0	0	0	0	0	0	5	k__Bacteria	p__Bacteroidetes	c__Flavobacteriia	o__Flavobacteriales	f__Flavobacteriaceae	g__Flavobacterium	s__
OTU315	0	0	0	0	2	0	0	0	0	1	2	2	0	0	0	3	0	7	0	0	0	0	0	5	4	0	0	0	0	5	0	2	1	0	2	12	0	2	0	k__Bacteria	p__Bacteroidetes	c__Flavobacteriia	o__Flavobacteriales	f__Flavobacteriaceae	g__Flavobacterium	s__
OTU316	0	0	0	0	0	0	0	0	0	0	0	0	0	0	0	0	0	0	0	0	0	0	0	0	0	0	0	0	0	0	4	0	0	0	0	0	0	0	0	k__Bacteria	p__Bacteroidetes	c__Flavobacteriia	o__Flavobacteriales	f__Flavobacteriaceae	g__Flavobacterium	s__
OTU317	0	0	0	0	0	0	10	0	7	0	0	13	0	10	0	4	0	7	0	0	4	3	2	0	15	0	5	0	33	11	11	12	15	9	3	17	5	6	0	k__Bacteria	p__Bacteroidetes	c__Flavobacteriia	o__Flavobacteriales	f__Flavobacteriaceae	g__Flavobacterium	s__
OTU318	0	0	0	0	0	0	0	0	0	0	0	0	0	0	0	0	4	22	0	0	0	0	28	17	7	11	13	10	31	19	25	2	15	10	25	16	10	14	26	k__Bacteria	p__Bacteroidetes	c__Flavobacteriia	o__Flavobacteriales	f__Flavobacteriaceae	g__Flavobacterium	s__
OTU319	0	37	0	0	0	0	4	0	8	0	0	0	0	0	0	0	0	0	0	0	0	0	0	0	0	0	0	0	0	0	0	0	0	0	0	0	0	0	0	k__Bacteria	p__Bacteroidetes	c__Flavobacteriia	o__Flavobacteriales	f__Flavobacteriaceae	g__Flavobacterium	s__
OTU320	0	0	0	0	0	0	0	0	0	0	0	0	0	3	0	0	0	0	0	0	0	0	0	2	0	0	0	4	0	0	0	0	0	0	0	0	14	0	0	k__Bacteria	p__Bacteroidetes	c__Flavobacteriia	o__Flavobacteriales	f__Flavobacteriaceae	g__Flavobacterium	s__
OTU322	1514	5361	565	882	696	596	1777	567	1408	1096	1767	1346	1567	1849	1220	1339	594	3097	2140	803	1888	843	1662	1596	3260	2426	1815	2960	2662	2748	2856	2405	3112	2415	3121	3391	2424	1641	3264	k__Bacteria	p__Bacteroidetes	c__Flavobacteriia	o__Flavobacteriales	f__Flavobacteriaceae	g__Flavobacterium	s__
OTU323	0	0	0	0	0	0	0	0	0	0	0	0	0	0	0	0	0	0	0	11	0	0	0	0	0	0	0	0	0	0	0	0	0	0	0	0	0	0	0	k__Bacteria	p__Bacteroidetes	c__Flavobacteriia	o__Flavobacteriales	f__Flavobacteriaceae	g__Flavobacterium	s__
OTU324	0	0	0	0	0	0	0	0	0	0	0	0	0	0	0	0	0	0	0	0	0	0	0	0	0	0	0	0	0	8	0	0	0	0	0	0	0	0	0	k__Bacteria	p__Bacteroidetes	c__Flavobacteriia	o__Flavobacteriales	f__Flavobacteriaceae	g__Moheibacter	s__
OTU325	908	703	858	402	426	276	1242	354	1478	1210	2113	535	1427	1911	1235	1766	384	922	718	210	753	330	379	620	477	1095	627	1036	1182	702	828	816	928	692	681	1571	870	784	515	k__Bacteria	p__Bacteroidetes	c__Flavobacteriia	o__Flavobacteriales	f__Flavobacteriaceae	g__Myroides	s__Myroides odoratimimus
OTU326	0	0	0	0	0	0	0	0	0	0	0	0	0	7	0	0	0	14	0	0	0	0	0	0	0	0	0	0	0	0	0	0	8	0	0	0	0	0	0	k__Bacteria	p__Bacteroidetes	c__Flavobacteriia	o__Flavobacteriales	f__Weeksellaceae	g__Chryseobacterium	s__
OTU327	0	0	0	0	0	0	0	0	0	0	0	0	0	0	0	0	0	0	0	0	0	0	0	0	0	0	0	0	0	0	0	0	0	0	0	0	23	0	0	k__Bacteria	p__Bacteroidetes	c__Flavobacteriia	o__Flavobacteriales	f__Weeksellaceae	g__Chryseobacterium	s__
OTU328	0	0	0	0	0	0	0	0	0	0	0	0	0	0	0	0	0	0	0	0	0	0	0	0	0	0	0	0	3	0	1	0	0	3	0	2	0	0	0	k__Bacteria	p__Bacteroidetes	c__Flavobacteriia	o__Flavobacteriales	f__Weeksellaceae	g__Chryseobacterium	s__
OTU329	0	0	0	0	0	0	4	0	0	0	0	0	0	0	0	0	0	0	0	0	0	0	0	0	0	0	0	0	0	7	0	0	9	0	0	0	0	0	0	k__Bacteria	p__Bacteroidetes	c__Flavobacteriia	o__Flavobacteriales	f__Weeksellaceae	g__Chryseobacterium	s__
OTU330	0	9	0	0	0	0	0	0	0	0	0	0	0	0	0	0	0	0	0	0	0	0	0	0	0	0	0	0	0	0	0	0	0	0	0	0	0	0	0	k__Bacteria	p__Bacteroidetes	c__Flavobacteriia	o__Flavobacteriales	f__Weeksellaceae	g__Chryseobacterium	s__
OTU331	0	0	0	0	2	0	0	0	0	4	0	0	0	0	3	0	2	0	0	0	0	0	0	0	0	0	10	0	0	0	0	0	1	4	0	0	4	0	0	k__Bacteria	p__Bacteroidetes	c__Flavobacteriia	o__Flavobacteriales	f__Weeksellaceae	g__Chryseobacterium	s__
OTU332	0	0	0	0	0	0	0	0	0	0	1	0	0	0	0	0	0	0	0	0	0	0	0	0	0	0	0	0	0	0	0	0	0	0	0	0	0	0	0	k__Bacteria	p__Bacteroidetes	c__Flavobacteriia	o__Flavobacteriales	f__Weeksellaceae	g__Chryseobacterium	s__
OTU333	0	0	0	0	0	0	0	0	0	0	0	0	0	0	0	0	0	0	0	0	0	0	0	0	0	0	0	19	6	5	5	0	0	0	8	0	0	0	0	k__Bacteria	p__Bacteroidetes	c__Flavobacteriia	o__Flavobacteriales	f__Weeksellaceae	g__Chryseobacterium	s__
OTU334	0	0	0	0	0	0	1	0	0	0	0	0	0	8	0	0	0	6	0	0	0	0	0	0	0	0	0	0	0	0	0	0	0	5	0	11	0	0	0	k__Bacteria	p__Bacteroidetes	c__Flavobacteriia	o__Flavobacteriales	f__Weeksellaceae	g__Chryseobacterium	s__
OTU335	0	0	0	0	0	0	20	0	0	0	0	0	0	0	0	0	0	15	45	0	0	0	37	0	0	0	16	0	0	0	0	0	0	0	0	0	0	0	35	k__Bacteria	p__Bacteroidetes	c__Flavobacteriia	o__Flavobacteriales	f__Weeksellaceae	g__Chryseobacterium	s__
OTU336	0	219	4	14	0	11	10	6	12	0	9	7	20	14	0	10	0	24	0	0	15	8	21	15	22	10	12	25	39	17	20	25	22	25	0	32	15	8	26	k__Bacteria	p__Bacteroidetes	c__Flavobacteriia	o__Flavobacteriales	f__Weeksellaceae	g__Chryseobacterium	s__
OTU337	0	0	0	0	0	0	0	0	0	0	0	0	0	0	0	0	0	0	0	0	0	0	0	0	2	0	0	0	0	0	0	0	0	0	0	0	0	0	0	k__Bacteria	p__Bacteroidetes	c__Flavobacteriia	o__Flavobacteriales	f__Weeksellaceae	g__Chryseobacterium	s__
OTU338	0	0	0	0	0	0	7	1	3	0	0	8	6	9	0	0	0	13	8	0	0	10	0	0	13	0	6	12	10	8	20	13	14	11	15	32	0	0	9	k__Bacteria	p__Bacteroidetes	c__Flavobacteriia	o__Flavobacteriales	f__Weeksellaceae	g__Chryseobacterium	s__
OTU339	0	0	2	1	0	0	0	0	5	0	13	0	0	0	0	0	0	0	0	49	0	4	0	0	1	6	0	0	0	1	0	0	0	7	0	0	0	6	0	k__Bacteria	p__Bacteroidetes	c__Flavobacteriia	o__Flavobacteriales	f__Weeksellaceae	g__Chryseobacterium	s__
OTU340	0	0	0	0	0	0	0	0	0	0	0	0	0	0	0	0	0	10	0	0	0	0	0	0	0	0	0	0	0	4	0	0	0	0	0	0	0	0	0	k__Bacteria	p__Bacteroidetes	c__Flavobacteriia	o__Flavobacteriales	f__Weeksellaceae	g__Cloacibacterium	s__
OTU341	0	0	0	0	0	0	0	0	0	0	0	0	0	0	0	0	0	0	0	0	21	0	0	0	0	0	0	0	0	0	0	0	0	0	0	0	0	0	0	k__Bacteria	p__Bacteroidetes	c__Flavobacteriia	o__Flavobacteriales	f__Weeksellaceae	g__Cloacibacterium	s__
OTU342	288	399	123	236	181	181	610	144	176	168	288	745	396	372	206	221	117	790	420	672	782	224	391	459	917	624	400	763	601	583	661	969	801	716	866	893	540	1106	1040	k__Bacteria	p__Bacteroidetes	c__Flavobacteriia	o__Flavobacteriales	f__Weeksellaceae	g__Elizabethkingia	s__Elizabethkingia meningoseptica
OTU343	0	0	0	0	0	0	0	0	0	0	0	0	0	0	0	0	0	0	0	0	0	0	0	0	0	0	0	0	0	0	0	0	0	0	0	0	8	0	0	k__Bacteria	p__Bacteroidetes	c__Chitinophagia	o__Chitinophagales	f__Chitinophagaceae	g__	s__
OTU344	0	0	0	0	0	0	0	0	0	0	0	0	0	0	0	0	0	0	0	0	0	0	0	0	0	0	0	0	0	0	0	0	0	0	0	0	0	0	39	k__Bacteria	p__Bacteroidetes	c__Chitinophagia	o__Chitinophagales	f__Chitinophagaceae	g__Sediminibacterium	s__
OTU345	0	54	0	0	0	0	0	0	0	0	0	3	0	0	4	0	0	0	0	0	0	0	0	7	0	0	1	0	0	0	0	0	0	0	0	3	0	0	0	k__Bacteria	p__Bacteroidetes	c__Chitinophagia	o__Chitinophagales	f__Chitinophagaceae	g__Sediminibacterium	s__
OTU346	0	0	0	0	0	0	0	0	0	0	0	0	0	15	0	0	0	0	0	0	87	0	0	0	0	38	0	20	11	0	0	0	0	0	0	0	0	0	11	k__Bacteria	p__Bacteroidetes	c__Chitinophagia	o__Chitinophagales	f__Chitinophagaceae	g__Sediminibacterium	s__
OTU347	0	0	8	7	0	0	0	0	0	0	0	0	0	0	0	0	0	0	0	0	0	0	0	0	0	0	0	0	0	0	0	0	0	0	0	0	0	0	0	k__Bacteria	p__Bacteroidetes	c__Chitinophagia	o__Chitinophagales	f__Chitinophagaceae	g__Sediminibacterium	s__
OTU348	0	0	0	0	0	0	0	0	0	0	0	0	0	0	0	0	0	4	0	0	0	0	0	0	0	0	0	0	0	0	0	0	0	0	0	0	0	0	0	k__Bacteria	p__Bacteroidetes	c__Chitinophagia	o__Chitinophagales	f__Chitinophagaceae	g__Ferruginibacter	s__
OTU349	0	0	0	0	0	0	0	0	0	0	0	0	0	0	0	0	0	0	0	0	0	0	0	0	0	0	0	0	0	0	0	0	3	0	0	0	0	0	0	k__Bacteria	p__Bacteroidetes	c__Chitinophagia	o__Chitinophagales	f__Chitinophagaceae	g__Terrimonas	s__
OTU350	0	0	0	0	0	0	0	0	0	0	0	0	0	0	0	0	0	0	0	0	0	0	0	0	0	0	0	0	0	0	0	22	0	10	0	0	0	0	0	k__Bacteria	p__Bacteroidetes	c__Chitinophagia	o__Chitinophagales	f__Chitinophagaceae	g__Terrimonas	s__
OTU351	0	0	0	0	0	0	0	0	0	0	0	0	0	0	0	0	0	0	0	0	0	0	0	0	0	0	0	0	0	0	0	0	0	16	0	0	0	15	0	k__Bacteria	p__Bacteroidetes	c__Sphingobacteriia	o__Sphingobacteriales	f__Sphingobacteriaceae	g__Mucilaginibacter	s__
OTU352	0	0	16	20	7	32	0	0	6	0	0	37	13	7	220	0	42	0	0	197	0	0	3	3	0	11	0	0	0	0	0	0	0	0	0	0	0	0	0	k__Bacteria	p__Bacteroidetes	c__Sphingobacteriia	o__Sphingobacteriales	f__Sphingobacteriaceae	g__Mucilaginibacter	s__
OTU353	0	0	0	0	0	0	0	0	0	0	0	0	0	0	0	0	0	0	0	0	0	0	0	0	0	0	0	5	0	0	0	0	0	0	0	0	0	0	0	k__Bacteria	p__Bacteroidetes	c__Sphingobacteriia	o__Sphingobacteriales	f__Sphingobacteriaceae	g__Pedobacter	s__
OTU354	0	0	0	0	0	0	6	4	20	0	15	10	13	13	29	18	0	78	0	0	0	0	0	0	0	13	12	50	12	66	0	31	32	22	25	37	8	52	51	k__Bacteria	p__Bacteroidetes	c__Sphingobacteriia	o__Sphingobacteriales	f__Sphingobacteriaceae	g__Pedobacter	s__
OTU355	0	2	0	0	0	0	0	3	0	0	0	0	0	5	0	0	0	4	0	0	7	0	0	0	0	0	0	0	11	14	20	7	22	13	20	9	13	12	0	k__Bacteria	p__Bacteroidetes	c__Sphingobacteriia	o__Sphingobacteriales	f__Sphingobacteriaceae	g__Pedobacter	s__
OTU356	7	0	0	0	0	0	0	0	0	0	0	0	0	0	0	0	0	0	0	0	0	0	0	0	0	0	0	0	0	0	0	0	0	0	0	0	0	0	0	k__Bacteria	p__Bacteroidetes	c__Sphingobacteriia	o__Sphingobacteriales	f__Sphingobacteriaceae	g__Pedobacter	s__
OTU357	0	0	0	0	0	0	0	0	0	0	0	0	0	0	0	0	0	0	0	0	0	0	0	0	0	0	0	0	0	0	23	0	0	0	0	0	0	0	0	k__Bacteria	p__Bacteroidetes	c__Sphingobacteriia	o__Sphingobacteriales	f__Sphingobacteriaceae	g__Pedobacter	s__Pedobacter cryoconitis
OTU358	644	25	0	0	0	0	0	0	0	118	0	0	0	0	0	0	0	0	0	0	0	0	0	0	0	7	0	0	0	0	0	0	0	0	0	0	0	0	0	k__Bacteria	p__Bacteroidetes	c__Sphingobacteriia	o__Sphingobacteriales	f__Sphingobacteriaceae	g__Sphingobacterium	s__
OTU359	0	0	0	0	0	0	0	0	0	0	0	0	0	0	0	0	0	0	0	0	5	0	0	0	0	0	0	0	0	0	0	0	0	0	0	0	0	0	0	k__Bacteria	p__Bacteroidetes	c__Sphingobacteriia	o__Sphingobacteriales	f__Sphingobacteriaceae	g__Sphingobacterium	s__
OTU360	0	1	0	0	0	1	0	0	0	0	0	0	0	0	0	0	3	0	0	0	0	0	0	0	0	0	0	0	0	0	0	0	0	0	0	0	0	0	0	k__Bacteria	p__Bacteroidetes	c__Sphingobacteriia	o__Sphingobacteriales	f__Sphingobacteriaceae	g__Sphingobacterium	s__
OTU362	0	0	0	0	0	0	0	0	0	0	0	0	0	0	0	0	0	3	0	0	0	0	0	0	0	0	0	0	0	0	0	0	0	0	0	0	0	0	0	k__Bacteria	p__Bacteroidetes	c__Sphingobacteriia	o__Sphingobacteriales	f__Sphingobacteriaceae	g__Sphingobacterium	s__
OTU363	0	0	6	10	7	0	21	8	9	5	22	21	18	28	9	19	0	31	0	0	9	11	0	5	16	8	11	47	42	48	29	28	30	28	13	53	26	12	65	k__Bacteria	p__Bacteroidetes	c__Sphingobacteriia	o__Sphingobacteriales	f__Sphingobacteriaceae	g__Sphingobacterium	s__
OTU364	0	153	0	0	0	0	0	0	0	0	0	0	0	4	0	0	0	0	0	0	0	0	0	0	0	23	0	22	11	0	0	17	0	0	0	21	0	0	0	k__Bacteria	p__Bacteroidetes	c__Sphingobacteriia	o__Sphingobacteriales	f__Sphingobacteriaceae	g__Sphingobacterium	s__
OTU365	0	0	0	5	0	3	0	5	0	8	0	0	0	0	0	0	0	5	1	0	0	0	5	0	0	9	0	0	0	0	0	0	0	0	0	6	7	0	0	k__Bacteria	p__Bacteroidetes	c__Sphingobacteriia	o__Sphingobacteriales	f__Sphingobacteriaceae	g__Sphingobacterium	s__
OTU366	12	142	0	0	0	0	0	0	0	0	0	0	0	0	0	0	0	0	0	0	0	0	0	0	0	5	7	6	19	0	7	0	9	0	0	0	0	0	0	k__Bacteria	p__Bacteroidetes	c__Sphingobacteriia	o__Sphingobacteriales	f__Sphingobacteriaceae	g__Sphingobacterium	s__
OTU367	32	123	47	124	81	82	205	64	63	104	208	150	154	199	96	106	61	314	245	137	276	120	310	243	487	280	287	493	319	410	496	335	454	318	418	457	372	237	430	k__Bacteria	p__Bacteroidetes	c__Sphingobacteriia	o__Sphingobacteriales	f__Sphingobacteriaceae	g__Sphingobacterium	s__
OTU368	53	38	16	0	7	0	17	0	27	40	32	10	15	17	10	21	14	31	0	0	0	6	0	11	12	0	17	17	8	16	30	11	6	13	19	32	0	12	24	k__Bacteria	p__Bacteroidetes	c__Sphingobacteriia	o__Sphingobacteriales	f__Sphingobacteriaceae	g__Sphingobacterium	s__
OTU369	0	0	0	0	0	0	0	0	0	0	0	0	0	0	0	0	0	0	0	0	0	0	0	0	1	0	0	0	0	0	0	0	0	0	0	0	0	0	0	k__Bacteria	p__Bacteroidetes	c__Sphingobacteriia	o__Sphingobacteriales	f__Sphingobacteriaceae	g__Sphingobacterium	s__
OTU370	0	0	0	0	0	0	0	0	0	0	0	0	0	0	0	0	0	0	0	0	4	0	0	0	0	0	0	0	0	0	0	0	0	0	0	0	0	0	0	k__Bacteria	p__Chloroflexi	c__Thermomicrobia	o__JG30-KF-CM45	f__	g__	s__
OTU371	0	0	0	0	0	0	0	0	3	0	0	0	0	0	0	0	0	0	0	0	0	0	0	0	0	0	0	0	0	0	0	0	0	0	0	0	0	0	0	k__Bacteria	p__Chloroflexi	c__Thermomicrobia	o__Sphaerobacterales	f__Sphaerobacteraceae	g__Sphaerobacter	s__
OTU372	9	0	0	0	0	0	0	0	0	0	0	0	0	0	0	0	0	0	2	0	0	0	0	0	0	0	0	0	0	0	0	0	0	0	0	0	0	0	0	k__Bacteria	p__Chloroflexi	c__Thermomicrobia	o__Sphaerobacterales	f__Sphaerobacteraceae	g__Sphaerobacter	s__
OTU393	17	0	0	0	0	0	0	0	0	0	0	0	0	0	0	0	0	0	0	0	0	0	0	0	0	0	0	0	0	0	0	0	0	0	0	0	0	0	0	k__Bacteria	p__Cyanobacteria	c__Nostocophycideae	o__Stigonematales	f__Rivulariaceae	g__Calothrix	s__
OTU394	25	0	14	21	11	17	41	13	28	24	30	35	21	61	24	25	20	85	2	0	26	13	21	19	40	35	28	71	61	91	98	44	53	30	45	89	28	44	50	k__Bacteria	p__Firmicutes	c__Bacilli	o__Bacillales	f__Bacillaceae	g__Anoxybacillus	s__Anoxybacillus kestanbolensis
OTU395	0	0	0	0	0	0	0	0	0	0	0	0	0	0	0	0	0	0	0	0	0	0	0	0	0	0	0	0	0	0	0	0	0	0	0	0	5	0	0	k__Bacteria	p__Firmicutes	c__Bacilli	o__Bacillales	f__Bacillaceae	g__	s__
OTU396	0	0	0	0	0	0	4	0	0	6	0	0	0	0	0	0	0	0	0	0	0	0	0	0	0	0	0	0	0	0	0	0	0	0	0	0	0	0	0	k__Bacteria	p__Firmicutes	c__Bacilli	o__Bacillales	f__Bacillaceae	g__	s__
OTU397	0	0	0	0	0	0	0	0	0	0	0	0	0	0	0	0	0	0	0	0	0	0	0	0	0	0	0	0	0	0	0	0	0	0	0	0	0	4	0	k__Bacteria	p__Firmicutes	c__Bacilli	o__Bacillales	f__Bacillaceae	g__Bacillus	s__
OTU398	0	0	0	0	0	0	0	0	0	0	0	0	0	0	0	0	0	0	0	0	0	0	5	0	0	0	0	0	0	0	0	0	0	0	0	0	0	0	0	k__Bacteria	p__Firmicutes	c__Bacilli	o__Bacillales	f__Bacillaceae	g__Bacillus	s__Bacillus flexus
OTU399	0	0	0	0	0	0	0	0	0	0	0	0	0	0	0	0	0	42	0	0	0	0	0	0	0	0	0	0	0	0	0	0	0	0	0	0	0	0	0	k__Bacteria	p__Firmicutes	c__Bacilli	o__Bacillales	f__Bacillaceae	g__Bacillus	s__Bacillus thermoamylovorans
OTU400	0	0	0	0	0	0	0	0	0	0	0	0	0	0	0	0	0	4	0	0	0	0	0	0	0	0	0	0	0	0	0	0	0	0	0	0	0	0	0	k__Bacteria	p__Firmicutes	c__Bacilli	o__Bacillales	f__Bacillaceae	g__Geobacillus	s__Geobacillus vulcani
OTU401	0	0	0	0	0	0	0	0	0	0	0	0	0	0	0	0	0	0	0	0	0	0	0	0	0	0	0	0	0	0	0	0	0	0	0	0	0	0	10	k__Bacteria	p__Firmicutes	c__Bacilli	o__Bacillales	f__Bacillaceae	g__Marinococcus	s__
OTU402	0	0	0	0	0	0	0	0	0	0	0	0	0	4	0	0	2	0	0	14	0	0	0	0	0	0	0	0	0	0	0	0	0	0	0	0	0	0	0	k__Bacteria	p__Firmicutes	c__Bacilli	o__Bacillales	f__Bacillaceae	g__Bacillus	s__
OTU403	0	0	0	0	0	0	0	0	0	0	0	0	0	0	0	0	0	0	0	0	0	0	0	0	0	0	0	0	0	10	0	0	0	0	0	0	0	0	0	k__Bacteria	p__Firmicutes	c__Bacilli	o__Bacillales	f__Bacillaceae	g__Bacillus	s__
OTU404	0	0	0	2	0	0	0	0	0	0	0	10	0	0	0	1	0	0	0	8	0	0	0	0	0	0	0	0	0	0	15	5	8	0	0	0	0	0	0	k__Bacteria	p__Firmicutes	c__Bacilli	o__Bacillales	f__Bacillaceae	g__Bacillus	s__Bacillus anthracis
OTU405	151	28	1	0	0	0	0	0	0	0	17	0	0	0	7	0	0	25	0	0	0	0	0	0	0	0	5	0	11	0	0	0	0	0	0	13	0	20	5	k__Bacteria	p__Firmicutes	c__Bacilli	o__Bacillales	f__Bacillaceae	g__Bacillus	s__Bacillus cereus
OTU406	0	0	0	0	0	0	0	0	0	0	0	0	0	0	12	0	0	0	0	0	0	0	0	0	0	0	0	9	0	0	0	0	0	0	0	0	0	0	0	k__Bacteria	p__Firmicutes	c__Bacilli	o__Bacillales	f__Bacillaceae	g__Bacillus	s__Bacillus nealsonii
OTU407	0	0	0	0	0	0	0	0	0	0	0	0	0	0	0	0	0	0	0	0	0	0	0	0	8	0	0	0	0	0	0	0	0	0	0	0	0	0	0	k__Bacteria	p__Firmicutes	c__Bacilli	o__Bacillales	f__Bacillaceae	g__Bacillus	s__Bacillus niabensis
OTU408	7	0	0	0	0	0	0	0	0	0	0	0	0	0	0	0	0	0	0	0	0	0	0	0	0	0	0	0	0	0	0	0	0	0	0	0	0	0	0	k__Bacteria	p__Firmicutes	c__Bacilli	o__Bacillales	f__Bacillaceae	g__Bacillus	s__Bacillus subtilis
OTU409	0	0	0	0	0	0	0	0	0	0	0	0	0	0	17	0	0	0	0	0	0	0	0	0	0	0	0	0	0	0	0	0	0	0	0	0	0	0	0	k__Bacteria	p__Firmicutes	c__Bacilli	o__Bacillales	f__Bacillaceae	g__Bacillus	s__Bacillus thuringiensis
OTU410	0	0	0	0	0	0	0	0	0	0	0	0	0	0	0	0	0	0	12	0	0	0	0	0	0	0	0	0	0	0	4	0	0	0	0	0	0	0	0	k__Bacteria	p__Firmicutes	c__Bacilli	o__Bacillales	f__Bacillaceae 2	g__	s__
OTU411	0	0	0	0	0	0	0	0	0	0	0	0	0	0	0	0	0	0	0	0	0	0	0	0	0	0	0	0	0	0	0	0	0	0	0	4	0	0	0	k__Bacteria	p__Firmicutes	c__Bacilli	o__Bacillales	f__Bacillaceae 2	g__Halobacillus	s__
OTU412	0	0	0	0	0	0	0	0	0	0	0	0	0	0	0	0	0	0	0	0	1	0	0	0	0	0	0	0	0	0	0	0	0	0	2	0	0	0	0	k__Bacteria	p__Firmicutes	c__Bacilli	o__Bacillales	f__Bacillaceae 2	g__Tuberibacillus	s__
OTU413	0	0	0	0	0	0	0	0	0	0	0	0	0	0	0	0	0	0	0	0	0	0	0	0	0	0	0	0	0	0	0	0	125	0	12	0	28	0	0	k__Bacteria	p__Firmicutes	c__Bacilli	o__Bacillales	f__Exiguobacteraceae	g__Exiguobacterium	s__
OTU414	0	0	0	0	0	0	0	0	11	0	0	0	0	0	0	0	0	0	0	0	0	0	0	0	0	0	0	0	0	0	0	0	0	0	0	0	0	0	0	k__Bacteria	p__Firmicutes	c__Bacilli	o__Bacillales	f__Exiguobacteraceae	g__Exiguobacterium	s__
OTU415	0	0	0	0	0	0	0	0	0	0	0	0	0	0	0	0	0	0	0	0	0	0	0	0	0	0	0	0	0	0	0	0	0	0	0	4	0	0	0	k__Bacteria	p__Firmicutes	c__Bacilli	o__Bacillales	f__Exiguobacteraceae	g__Exiguobacterium	s__
OTU416	0	0	0	0	0	0	0	0	0	2	5	0	1	0	0	0	0	4	0	0	0	1	0	0	0	0	5	2	6	14	22	0	1	5	0	0	0	1	0	k__Bacteria	p__Firmicutes	c__Bacilli	o__Bacillales	f__Exiguobacteraceae	g__Exiguobacterium	s__
OTU417	0	0	0	0	0	0	0	0	0	0	0	0	0	0	0	0	0	0	0	0	0	0	0	0	0	0	0	0	0	0	0	0	0	0	0	22	0	0	0	k__Bacteria	p__Firmicutes	c__Bacilli	o__Bacillales	f__Exiguobacteraceae	g__Exiguobacterium	s__
OTU418	0	0	0	0	0	0	0	0	0	0	0	0	0	0	0	0	0	2	0	222	0	0	0	0	9	0	0	0	0	25	18	0	0	0	0	0	0	0	0	k__Bacteria	p__Firmicutes	c__Bacilli	o__Bacillales	f__Exiguobacteraceae	g__Exiguobacterium	s__
OTU419	0	0	0	0	0	0	0	0	0	0	0	3	0	16	0	0	0	0	0	0	27	0	0	0	0	2	5	6	0	0	0	0	0	0	0	0	0	0	0	k__Bacteria	p__Firmicutes	c__Bacilli	o__Bacillales	f__Exiguobacteraceae	g__Exiguobacterium	s__
OTU420	0	0	0	0	0	0	0	0	0	0	0	0	0	0	0	0	0	0	0	13	0	0	0	0	0	2	0	0	0	0	0	0	0	0	0	0	0	0	0	k__Bacteria	p__Firmicutes	c__Bacilli	o__Bacillales	f__Exiguobacteraceae	g__Exiguobacterium	s__
OTU421	0	0	0	0	0	0	0	0	0	0	0	0	0	0	2	0	0	0	0	0	0	0	0	0	0	0	0	0	0	0	0	0	0	0	0	0	0	0	0	k__Bacteria	p__Firmicutes	c__Bacilli	o__Bacillales	f__Paenibacillaceae	g__Paenibacillus	s__
OTU422	0	0	0	0	0	0	0	0	0	0	0	0	0	0	0	0	0	0	2	0	0	0	0	0	0	0	0	0	0	0	0	0	0	0	0	0	0	0	0	k__Bacteria	p__Firmicutes	c__Bacilli	o__Bacillales	f__Paenibacillaceae	g__Paenibacillus	s__
OTU423	0	0	0	0	0	0	0	0	0	0	0	0	0	0	0	0	0	0	0	0	0	0	0	0	0	0	0	0	0	0	11	0	0	0	0	0	0	0	0	k__Bacteria	p__Firmicutes	c__Bacilli	o__Bacillales	f__Planococcaceae	g__	s__
OTU424	0	140	0	12	11	9	15	14	19	9	8	0	26	30	26	10	19	43	0	0	0	17	29	25	24	22	34	17	49	27	50	17	33	27	9	52	0	41	68	k__Bacteria	p__Firmicutes	c__Bacilli	o__Bacillales	f__Planococcaceae	g__Chryseomicrobium	s__Chryseomicrobium amylolyticum
OTU425	0	0	0	13	1	3	10	0	7	10	7	24	0	24	0	9	0	23	0	0	9	14	15	0	4	0	8	16	35	32	28	22	17	18	20	16	0	16	15	k__Bacteria	p__Firmicutes	c__Bacilli	o__Bacillales	f__Planococcaceae	g__Chryseomicrobium	s__Chryseomicrobium imtechense
OTU426	0	0	5	0	0	0	0	0	1	0	0	1	0	0	0	0	0	1	5	0	0	0	0	0	0	0	0	0	0	0	0	0	0	0	13	0	17	0	0	k__Bacteria	p__Firmicutes	c__Bacilli	o__Bacillales	f__Planococcaceae	g__Lysinibacillus	s__Lysinibacillus boronitolerans
OTU427	0	0	0	0	0	0	0	0	0	0	0	0	0	0	0	0	0	0	0	0	0	0	0	0	0	0	0	0	0	0	0	0	0	0	0	19	0	0	0	k__Bacteria	p__Firmicutes	c__Bacilli	o__Bacillales	f__Planococcaceae	g__Planomicrobium	s__
OTU428	0	0	0	0	0	0	0	0	0	0	0	0	0	0	0	0	0	0	0	0	0	0	0	0	0	0	0	0	0	0	12	0	0	0	0	0	0	0	0	k__Bacteria	p__Firmicutes	c__Bacilli	o__Bacillales	f__Planococcaceae	g__Planomicrobium	s__
OTU429	0	0	0	0	0	0	0	0	0	0	0	0	0	0	0	0	0	0	0	0	50	0	0	0	0	0	0	0	0	0	0	0	0	0	0	0	0	0	0	k__Bacteria	p__Firmicutes	c__Bacilli	o__Bacillales	f__Planococcaceae	g__Planomicrobium	s__Planomicrobium okeanokoites
OTU431	0	0	0	0	0	0	0	0	0	0	0	0	0	0	0	0	0	0	0	0	0	2	0	0	0	2	0	0	0	0	0	0	0	0	0	0	0	0	0	k__Bacteria	p__Firmicutes	c__Bacilli	o__Bacillales	f__Staphylococcaceae	g__Jeotgalicoccus	s__Jeotgalicoccus psychrophilus
OTU432	0	0	0	0	0	0	0	0	2	0	0	0	0	0	0	0	0	0	0	0	0	0	0	0	0	0	0	0	0	0	0	0	0	0	0	0	0	0	0	k__Bacteria	p__Firmicutes	c__Bacilli	o__Bacillales	f__Staphylococcaceae	g__Macrococcus	s__Macrococcus caseolyticus
OTU433	0	0	0	0	0	0	0	0	0	0	0	0	0	0	0	0	0	0	0	0	0	0	8	0	0	0	0	0	0	0	0	0	0	0	0	0	0	0	0	k__Bacteria	p__Firmicutes	c__Bacilli	o__Bacillales	f__Staphylococcaceae	g__Salinicoccus	s__Salinicoccus roseus
OTU434	0	0	0	0	0	0	0	0	0	0	0	0	0	0	0	0	0	0	0	0	0	0	0	0	0	0	0	0	0	0	0	0	0	0	0	5	0	0	0	k__Bacteria	p__Firmicutes	c__Bacilli	o__Bacillales	f__Staphylococcaceae	g__Staphylococcus	s__
OTU435	0	0	0	0	0	0	0	0	0	0	0	0	0	0	0	0	0	0	0	0	0	0	0	0	0	0	0	0	0	0	0	0	0	0	0	0	0	3	0	k__Bacteria	p__Firmicutes	c__Bacilli	o__Bacillales	f__Staphylococcaceae	g__Staphylococcus	s__
OTU436	0	0	0	0	0	0	0	0	6	0	0	0	0	0	0	0	0	0	0	0	0	0	0	0	0	0	0	0	0	0	0	0	0	0	0	0	0	0	0	k__Bacteria	p__Firmicutes	c__Bacilli	o__Bacillales	f__Staphylococcaceae	g__Staphylococcus	s__
OTU437	0	0	0	0	0	0	0	0	0	0	0	0	0	0	0	0	0	0	0	0	0	0	4	0	0	0	0	0	0	0	0	0	0	0	0	0	0	0	0	k__Bacteria	p__Firmicutes	c__Bacilli	o__Bacillales	f__Staphylococcaceae	g__Staphylococcus	s__
OTU438	0	0	0	0	0	0	0	0	0	0	0	0	0	0	0	0	0	0	0	0	0	0	0	0	0	0	0	0	5	0	0	0	0	0	0	0	0	0	0	k__Bacteria	p__Firmicutes	c__Bacilli	o__Bacillales	f__Staphylococcaceae	g__Staphylococcus	s__
OTU439	0	0	0	0	0	0	0	0	0	0	0	0	0	0	0	0	0	0	13	0	0	0	0	0	0	0	0	0	0	0	0	0	0	0	0	0	0	0	0	k__Bacteria	p__Firmicutes	c__Bacilli	o__Bacillales	f__Staphylococcaceae	g__Staphylococcus	s__
OTU440	0	0	0	0	0	0	0	0	34	0	3	0	0	0	0	0	0	0	0	0	0	0	0	0	0	0	0	0	0	0	0	0	0	0	0	0	20	9	0	k__Bacteria	p__Firmicutes	c__Bacilli	o__Bacillales	f__Staphylococcaceae	g__Staphylococcus	s__
OTU441	0	0	0	0	0	0	0	0	37	0	0	0	0	0	0	0	0	0	0	0	0	0	0	0	0	0	0	0	0	0	0	0	0	0	0	0	0	0	0	k__Bacteria	p__Firmicutes	c__Bacilli	o__Bacillales	f__Staphylococcaceae	g__Staphylococcus	s__
OTU442	2	0	0	0	0	0	0	0	0	0	0	0	0	0	0	0	0	0	0	0	0	0	0	0	0	0	0	0	3	0	0	0	0	0	0	0	0	0	0	k__Bacteria	p__Firmicutes	c__Bacilli	o__Bacillales	f__Staphylococcaceae	g__Staphylococcus	s__Staphylococcus aureus
OTU443	0	0	0	0	0	0	0	0	0	0	0	0	0	0	0	0	0	0	0	0	0	0	14	0	0	0	0	0	0	0	0	0	0	0	0	0	0	0	0	k__Bacteria	p__Firmicutes	c__Bacilli	o__Bacillales	f__Staphylococcaceae	g__Staphylococcus	s__Staphylococcus capitis
OTU444	0	0	0	0	0	0	0	0	0	0	0	0	0	0	0	0	0	0	0	33	0	0	0	0	0	0	0	0	0	0	0	0	0	0	0	0	0	0	0	k__Bacteria	p__Firmicutes	c__Bacilli	o__Bacillales	f__Staphylococcaceae	g__Staphylococcus	s__Staphylococcus caprae
OTU445	0	0	0	0	0	0	0	0	70	0	8	0	0	0	0	0	0	0	0	14	25	0	0	28	0	0	0	0	0	0	0	0	0	0	0	0	0	10	0	k__Bacteria	p__Firmicutes	c__Bacilli	o__Bacillales	f__Staphylococcaceae	g__Staphylococcus	s__Staphylococcus cohnii
OTU446	61	63	0	0	0	0	0	0	25	0	0	0	0	182	0	0	0	0	0	0	0	0	4	2	0	0	0	0	0	1	0	0	0	0	0	0	0	0	272	k__Bacteria	p__Firmicutes	c__Bacilli	o__Bacillales	f__Staphylococcaceae	g__Staphylococcus	s__Staphylococcus epidermidis
OTU447	384	168	92	136	137	109	210	151	657	275	176	214	227	237	172	124	91	469	316	302	262	203	172	221	346	270	160	418	337	287	478	312	347	281	389	494	606	262	290	k__Bacteria	p__Firmicutes	c__Bacilli	o__Bacillales	f__Staphylococcaceae	g__Staphylococcus	s__Staphylococcus equorum
OTU448	0	0	0	0	0	0	0	0	0	0	0	0	0	0	0	0	0	0	0	0	0	0	0	0	0	0	0	0	0	0	0	0	0	0	0	4	0	0	0	k__Bacteria	p__Firmicutes	c__Bacilli	o__Bacillales	f__Staphylococcaceae	g__Staphylococcus	s__Staphylococcus gallinarum
OTU449	58	0	0	0	0	0	0	0	0	0	24	0	0	0	0	0	0	0	0	0	0	0	0	0	0	0	0	0	4	4	0	0	7	0	0	0	33	0	0	k__Bacteria	p__Firmicutes	c__Bacilli	o__Bacillales	f__Staphylococcaceae	g__Staphylococcus	s__Staphylococcus hominis
OTU450	0	0	0	0	0	0	0	0	2	0	0	0	0	0	0	0	0	0	0	0	0	0	0	0	0	0	0	0	0	0	0	0	0	0	0	0	0	0	0	k__Bacteria	p__Firmicutes	c__Bacilli	o__Bacillales	f__Staphylococcaceae	g__Staphylococcus	s__Staphylococcus massiliensis
OTU451	0	0	0	0	0	0	0	0	8	0	0	0	0	0	0	0	0	0	0	0	0	0	0	0	0	0	0	0	0	0	0	0	0	0	0	0	0	0	0	k__Bacteria	p__Firmicutes	c__Bacilli	o__Bacillales	f__Staphylococcaceae	g__Staphylococcus	s__Staphylococcus pettenkoferi
OTU452	0	0	0	0	0	0	0	0	0	0	0	0	0	0	0	0	0	0	0	0	0	0	0	0	0	0	0	0	0	0	0	0	0	0	0	0	4	0	0	k__Bacteria	p__Firmicutes	c__Bacilli	o__Bacillales	f__Staphylococcaceae	g__Staphylococcus	s__Staphylococcus saprophyticus
OTU453	1	0	0	0	0	0	0	0	0	69	0	0	0	0	0	0	0	0	0	0	0	0	0	0	0	0	0	0	0	0	0	0	0	0	0	0	0	0	0	k__Bacteria	p__Firmicutes	c__Bacilli	o__Bacillales	f__Staphylococcaceae	g__Staphylococcus	s__Staphylococcus sciuri
OTU454	0	0	0	0	0	0	0	0	0	0	0	0	0	0	0	0	0	0	0	80	0	0	0	0	0	0	0	0	0	0	0	0	0	0	0	0	0	0	0	k__Bacteria	p__Firmicutes	c__Bacilli	o__Bacillales	f__Staphylococcaceae	g__Staphylococcus	s__Staphylococcus warneri
OTU455	0	0	0	0	0	0	0	0	0	0	0	0	0	0	0	0	0	0	0	0	0	0	0	0	0	0	0	0	0	0	0	0	0	0	0	0	0	0	1	k__Bacteria	p__Firmicutes	c__Bacilli	o__Bacillales	f__	g__	s__
OTU456	136	109	0	0	0	0	0	0	0	0	0	0	0	0	0	0	0	0	0	32	0	0	0	0	1	0	0	0	0	0	0	0	89	0	0	0	75	0	18	k__Bacteria	p__Firmicutes	c__Bacilli	o__Bacillales	f__	g__Exiguobacterium	s__
OTU457	0	0	0	0	0	0	0	0	0	0	0	0	0	0	0	0	0	0	22	0	0	0	0	17	0	0	0	0	0	0	0	0	56	0	7	0	0	0	0	k__Bacteria	p__Firmicutes	c__Bacilli	o__Bacillales	f__	g__Exiguobacterium	s__
OTU458	0	0	0	0	0	0	0	0	0	0	13	0	0	0	0	0	0	2	0	0	0	0	0	0	0	0	0	0	0	0	0	0	0	0	0	0	0	0	0	k__Bacteria	p__Firmicutes	c__Bacilli	o__Gemellales	f__Gemellaceae	g__Gemella	s__Gemella haemolysans
OTU459	0	0	0	0	0	0	0	0	0	0	1	0	0	0	0	0	0	0	0	0	0	0	0	0	0	0	0	0	0	0	0	0	0	0	0	0	0	0	0	k__Bacteria	p__Firmicutes	c__Bacilli	o__Gemellales	f__Gemellaceae	g__	s__
OTU463	0	0	0	0	0	0	0	0	0	0	0	0	0	0	0	0	0	0	0	9	0	0	0	0	0	0	0	0	0	0	0	0	0	0	0	0	3	0	0	k__Bacteria	p__Firmicutes	c__Bacilli	o__Gemellales	f__Gemellaceae	g__Gemella	s__
OTU465	0	0	0	0	0	0	0	0	1	0	0	0	0	0	0	0	0	0	0	0	0	0	0	0	0	0	0	0	0	0	0	0	0	0	5	0	0	0	0	k__Bacteria	p__Firmicutes	c__Bacilli	o__Gemellales	f__Gemellaceae	g__Gemella	s__
OTU469	0	0	0	0	0	0	0	0	0	0	16	0	0	0	0	0	0	0	0	0	0	0	0	0	0	0	0	0	0	0	0	0	0	0	0	0	0	0	0	k__Bacteria	p__Firmicutes	c__Bacilli	o__Lactobacillales	f__Aerococcaceae	g__Abiotrophia	s__Abiotrophia defectiva
OTU470	0	0	19	33	28	23	68	43	109	57	107	24	41	76	164	57	44	111	75	0	0	40	37	38	46	48	30	36	159	46	81	56	63	47	45	142	0	30	62	k__Bacteria	p__Firmicutes	c__Bacilli	o__Lactobacillales	f__Aerococcaceae	g__Aerococcus	s__Aerococcus urinaeequi
OTU471	18	152	10	8	5	0	40	0	40	24	32	35	25	0	13	43	10	23	0	36	83	28	3	18	0	35	7	0	29	54	16	0	0	1	19	19	39	27	0	k__Bacteria	p__Firmicutes	c__Bacilli	o__Lactobacillales	f__Aerococcaceae	g__Aerococcus	s__Aerococcus viridans
OTU472	0	42	0	0	0	0	7	0	8	0	0	0	0	0	0	0	0	39	42	0	0	0	0	33	0	30	9	29	0	31	0	0	0	3	6	0	79	17	0	k__Bacteria	p__Firmicutes	c__Bacilli	o__Lactobacillales	f__Aerococcaceae	g__Aerococcus	s__
OTU473	0	0	19	5	0	0	0	0	30	0	0	0	0	21	54	0	0	55	0	0	0	0	0	20	0	3	11	2	0	0	24	19	10	0	0	14	75	14	0	k__Bacteria	p__Firmicutes	c__Bacilli	o__Lactobacillales	f__Aerococcaceae	g__Aerococcus	s__
OTU474	0	7	0	0	0	0	0	0	0	0	0	0	0	0	0	0	0	0	0	0	0	0	0	0	0	0	0	0	0	0	0	0	0	0	0	0	0	0	0	k__Bacteria	p__Firmicutes	c__Bacilli	o__Lactobacillales	f__Carnobacteriaceae	g__Atopostipes	s__
OTU475	0	0	0	0	0	0	0	0	0	0	0	0	0	0	0	0	0	0	0	0	0	0	0	0	0	0	0	0	0	0	2	0	0	0	0	0	0	0	0	k__Bacteria	p__Firmicutes	c__Bacilli	o__Lactobacillales	f__Carnobacteriaceae	g__Carnobacterium	s__
OTU476	0	0	0	0	0	0	0	0	0	0	0	0	0	0	59	0	0	0	0	0	0	0	0	0	0	0	0	0	0	0	0	0	0	0	0	0	0	0	0	k__Bacteria	p__Firmicutes	c__Bacilli	o__Lactobacillales	f__Carnobacteriaceae	g__Desemzia	s__Desemzia incerta
OTU477	22	0	0	0	0	0	0	0	0	0	0	0	0	0	0	0	0	0	0	0	0	0	0	0	0	0	0	0	0	0	0	0	0	0	0	0	0	0	0	k__Bacteria	p__Firmicutes	c__Bacilli	o__Lactobacillales	f__Carnobacteriaceae	g__Granulicatella	s__
OTU478	0	0	0	0	0	0	0	0	0	0	0	0	0	0	0	0	0	0	0	0	6	0	0	0	0	0	0	0	0	0	0	0	0	0	0	0	0	0	0	k__Bacteria	p__Firmicutes	c__Bacilli	o__Lactobacillales	f__Carnobacteriaceae	g__Granulicatella	s__
OTU480	0	0	0	0	0	0	0	0	0	0	0	0	0	0	0	0	0	0	0	0	0	0	0	0	0	0	0	0	2	0	0	0	0	0	0	0	0	0	0	k__Bacteria	p__Firmicutes	c__Bacilli	o__Lactobacillales	f__Carnobacteriaceae	g__Granulicatella	s__
OTU481	21	0	0	0	0	0	0	0	0	0	0	0	0	0	0	0	0	0	0	0	0	0	0	0	0	0	0	0	0	0	0	0	0	0	0	0	0	0	0	k__Bacteria	p__Firmicutes	c__Bacilli	o__Lactobacillales	f__Carnobacteriaceae	g__Granulicatella	s__Granulicatella adiacens
OTU482	0	0	0	0	0	0	0	0	0	0	6	0	0	0	0	0	0	0	0	0	0	0	0	0	0	0	0	0	0	0	0	0	0	0	0	0	16	0	0	k__Bacteria	p__Firmicutes	c__Bacilli	o__Lactobacillales	f__Carnobacteriaceae	g__Granulicatella	s__Granulicatella elegans
OTU483	0	0	0	0	0	0	0	0	11	0	0	0	0	0	0	0	0	0	0	0	0	0	0	0	0	0	0	0	0	0	0	0	0	0	0	0	0	0	0	k__Bacteria	p__Firmicutes	c__Bacilli	o__Lactobacillales	f__Carnobacteriaceae	g__Trichococcus	s__Trichococcus pasteurii
OTU484	0	0	0	0	0	0	0	0	0	0	0	0	0	0	0	0	0	0	0	0	0	0	0	0	0	0	0	12	0	0	0	0	0	0	14	0	0	0	0	k__Bacteria	p__Firmicutes	c__Bacilli	o__Lactobacillales	f__Enterococcaceae	g__Enterococcus	s__
OTU485	0	0	0	0	0	0	0	0	0	0	0	0	0	0	0	0	0	0	0	0	0	0	0	0	0	0	0	0	0	0	0	0	0	0	0	6	0	0	0	k__Bacteria	p__Firmicutes	c__Bacilli	o__Lactobacillales	f__Enterococcaceae	g__Enterococcus	s__
OTU486	0	0	0	0	0	0	0	0	0	0	0	0	0	0	0	0	0	0	0	0	0	0	0	16	0	0	0	0	0	0	0	0	0	0	0	0	0	0	0	k__Bacteria	p__Firmicutes	c__Bacilli	o__Lactobacillales	f__Enterococcaceae	g__Enterococcus	s__
OTU487	0	0	0	0	0	0	0	0	0	0	0	0	0	0	0	0	0	0	0	0	0	0	0	7	0	0	0	0	0	0	0	0	0	0	0	0	0	0	0	k__Bacteria	p__Firmicutes	c__Bacilli	o__Lactobacillales	f__Enterococcaceae	g__Enterococcus	s__Enterococcus casseliflavus
OTU488	0	0	0	7	2	0	2	0	2	2	0	9	0	13	2	0	0	16	0	0	0	17	17	0	6	7	0	0	30	6	2	0	12	1	0	8	13	0	24	k__Bacteria	p__Firmicutes	c__Bacilli	o__Lactobacillales	f__Enterococcaceae	g__Enterococcus	s__Enterococcus faecalis
OTU489	0	0	0	0	0	0	0	0	0	0	0	0	0	0	0	0	0	0	0	0	0	0	0	0	0	7	0	0	0	0	0	0	0	0	0	0	0	0	0	k__Bacteria	p__Firmicutes	c__Bacilli	o__Lactobacillales	f__Enterococcaceae	g__Enterococcus	s__Enterococcus gallinarum
OTU490	0	0	0	0	0	0	0	0	0	0	0	0	0	0	0	0	0	0	0	0	0	0	0	0	0	0	0	0	0	0	0	0	0	0	0	0	16	0	0	k__Bacteria	p__Firmicutes	c__Bacilli	o__Lactobacillales	f__Lactobacillaceae	g__	s__
OTU493	0	0	0	0	0	0	0	0	0	0	0	0	0	0	0	0	0	0	0	0	0	0	2	0	0	0	0	0	0	0	0	3	0	0	0	0	0	0	0	k__Bacteria	p__Firmicutes	c__Bacilli	o__Lactobacillales	f__Lactobacillaceae	g__Lactobacillus	s__Lactobacillus casei
OTU494	0	24	0	0	0	0	0	0	3	0	0	0	0	0	0	0	0	0	0	0	0	0	0	0	0	0	0	0	0	0	2	0	0	0	0	0	0	0	0	k__Bacteria	p__Firmicutes	c__Bacilli	o__Lactobacillales	f__Lactobacillaceae	g__Lactobacillus	s__Lactobacillus iners
OTU495	0	0	0	0	0	0	0	0	0	0	0	0	2	0	0	5	0	0	0	0	0	0	0	0	5	0	2	0	5	0	0	4	0	0	0	0	0	5	13	k__Bacteria	p__Firmicutes	c__Bacilli	o__Lactobacillales	f__Lactobacillaceae	g__Lactobacillus	s__Lactobacillus manihotivorans
OTU496	0	40	0	0	0	0	0	0	0	0	0	0	0	0	0	0	0	0	0	0	0	0	0	5	0	0	0	0	0	0	0	0	0	0	0	0	0	0	0	k__Bacteria	p__Firmicutes	c__Bacilli	o__Lactobacillales	f__Lactobacillaceae	g__Lactobacillus	s__Lactobacillus reuteri
OTU497	0	53	0	0	0	0	0	0	2	0	3	0	7	0	0	2	0	0	0	0	0	7	6	29	0	5	6	0	6	10	18	5	6	6	10	18	52	1	0	k__Bacteria	p__Firmicutes	c__Bacilli	o__Lactobacillales	f__Lactobacillaceae	g__Lactobacillus	s__Lactobacillus zeae
OTU498	0	0	0	0	0	0	0	0	0	0	0	0	0	0	0	0	0	0	0	0	0	0	0	0	0	0	0	0	0	0	19	0	0	0	0	0	0	0	0	k__Bacteria	p__Firmicutes	c__Bacilli	o__Lactobacillales	f__Leuconostocaceae	g__Leuconostoc	s__Leuconostoc lactis
OTU499	0	0	0	0	0	0	0	0	0	15	0	0	0	0	0	0	0	0	0	0	0	0	0	0	0	3	0	0	0	0	0	0	0	51	0	9	0	0	0	k__Bacteria	p__Firmicutes	c__Bacilli	o__Lactobacillales	f__Leuconostocaceae	g__Leuconostoc	s__Leuconostoc mesenteroides
OTU500	0	0	0	0	0	0	0	0	27	0	0	0	0	0	0	0	0	0	0	0	0	0	0	0	0	0	0	0	0	0	0	0	0	0	0	0	0	0	0	k__Bacteria	p__Firmicutes	c__Bacilli	o__Lactobacillales	f__Leuconostocaceae	g__Weissella	s__Weissella confusa
OTU501	0	0	0	0	0	0	0	0	1	0	0	0	0	0	0	0	0	0	0	0	0	0	0	0	0	0	0	0	0	0	0	0	0	0	0	0	0	0	0	k__Bacteria	p__Firmicutes	c__Bacilli	o__Lactobacillales	f__Streptococcaceae	g__	s__
OTU502	0	0	0	0	0	0	0	0	0	0	0	0	0	0	0	0	0	0	0	0	0	0	0	0	0	0	0	0	0	0	4	0	0	0	0	0	0	0	0	k__Bacteria	p__Firmicutes	c__Bacilli	o__Lactobacillales	f__Streptococcaceae	g__Lactococcus	s__
OTU504	0	0	0	0	0	0	0	0	0	0	0	0	0	0	0	0	0	0	0	0	0	0	0	0	0	1	0	0	0	0	0	0	0	0	0	0	0	0	0	k__Bacteria	p__Firmicutes	c__Bacilli	o__Lactobacillales	f__Streptococcaceae	g__Lactococcus	s__Lactococcus raffinolactis
OTU505	0	0	0	0	0	0	0	0	0	0	0	0	0	0	0	0	0	0	0	0	0	0	0	0	0	0	0	0	0	0	0	0	0	0	0	0	9	0	0	k__Bacteria	p__Firmicutes	c__Bacilli	o__Lactobacillales	f__Streptococcaceae	g__Streptococcus	s__
OTU507	15	4	0	0	0	0	0	0	0	0	0	0	0	0	0	0	0	0	0	0	0	0	0	0	0	0	0	0	0	0	0	0	0	0	0	0	0	0	0	k__Bacteria	p__Firmicutes	c__Bacilli	o__Lactobacillales	f__Streptococcaceae	g__Streptococcus	s__
OTU508	0	0	0	0	0	0	0	0	0	0	0	0	0	0	0	0	0	0	0	0	0	0	0	0	0	0	0	0	0	0	11	0	0	0	0	0	0	0	0	k__Bacteria	p__Firmicutes	c__Bacilli	o__Lactobacillales	f__Streptococcaceae	g__Streptococcus	s__
OTU510	0	0	0	0	0	0	0	0	0	0	0	0	0	0	0	0	0	0	0	0	0	0	1	0	0	0	0	0	0	2	0	0	0	0	0	0	0	0	0	k__Bacteria	p__Firmicutes	c__Bacilli	o__Lactobacillales	f__Streptococcaceae	g__Streptococcus	s__
OTU512	0	0	0	0	0	0	0	0	0	0	0	0	0	0	0	0	0	0	0	0	7	0	0	0	0	0	0	0	0	0	0	0	0	0	0	0	0	0	0	k__Bacteria	p__Firmicutes	c__Bacilli	o__Lactobacillales	f__Streptococcaceae	g__Streptococcus	s__
OTU514	0	0	0	0	0	0	0	0	0	0	0	0	0	0	0	0	0	0	0	0	0	0	0	0	4	0	0	0	0	0	0	0	0	0	0	0	0	0	0	k__Bacteria	p__Firmicutes	c__Bacilli	o__Lactobacillales	f__Streptococcaceae	g__Streptococcus	s__
OTU515	0	41	0	0	0	0	0	0	0	0	0	0	0	0	0	0	0	0	8	0	0	0	0	0	0	0	2	0	0	0	0	0	0	0	0	0	0	0	0	k__Bacteria	p__Firmicutes	c__Bacilli	o__Lactobacillales	f__Streptococcaceae	g__Streptococcus	s__
OTU516	0	0	0	0	0	0	0	0	0	0	0	0	0	0	0	0	0	0	0	0	0	0	0	2	0	0	0	0	0	0	0	0	0	0	0	0	0	0	0	k__Bacteria	p__Firmicutes	c__Bacilli	o__Lactobacillales	f__Streptococcaceae	g__Streptococcus	s__
OTU517	0	0	0	0	0	0	0	0	0	0	0	0	0	0	0	0	0	3	0	0	0	0	0	0	0	0	0	0	0	0	0	0	0	0	0	0	0	0	0	k__Bacteria	p__Firmicutes	c__Bacilli	o__Lactobacillales	f__Streptococcaceae	g__Streptococcus	s__
OTU518	0	0	0	0	0	0	0	0	7	0	0	0	0	0	0	0	0	0	0	0	0	0	0	0	0	0	0	0	0	0	0	0	0	0	0	0	0	0	0	k__Bacteria	p__Firmicutes	c__Bacilli	o__Lactobacillales	f__Streptococcaceae	g__Streptococcus	s__
OTU520	0	0	0	0	0	0	0	0	0	0	7	0	0	0	0	0	0	0	0	0	0	0	0	0	0	0	0	0	0	0	0	0	0	0	0	0	0	0	0	k__Bacteria	p__Firmicutes	c__Bacilli	o__Lactobacillales	f__Streptococcaceae	g__Streptococcus	s__
OTU521	11	0	0	0	0	0	0	0	0	0	4	0	0	0	0	0	0	0	0	0	0	0	0	0	0	0	0	0	0	0	0	0	0	0	0	0	0	0	0	k__Bacteria	p__Firmicutes	c__Bacilli	o__Lactobacillales	f__Streptococcaceae	g__Streptococcus	s__
OTU522	0	0	0	0	0	0	0	0	0	0	0	0	0	0	0	0	0	13	0	0	0	0	0	0	0	0	0	0	0	0	0	0	0	0	0	0	0	0	0	k__Bacteria	p__Firmicutes	c__Bacilli	o__Lactobacillales	f__Streptococcaceae	g__Streptococcus	s__
OTU523	0	0	0	0	0	0	0	0	0	0	0	0	0	0	0	0	0	0	0	0	0	0	0	0	0	0	0	0	0	0	0	0	0	0	0	6	0	0	0	k__Bacteria	p__Firmicutes	c__Bacilli	o__Lactobacillales	f__Streptococcaceae	g__Streptococcus	s__
OTU524	0	0	0	0	0	0	0	0	0	0	0	0	0	0	0	0	0	10	0	0	0	0	0	0	0	0	0	0	0	0	0	0	0	0	0	0	0	0	0	k__Bacteria	p__Firmicutes	c__Bacilli	o__Lactobacillales	f__Streptococcaceae	g__Streptococcus	s__
OTU526	0	0	0	0	0	0	0	0	0	0	0	0	0	0	0	0	0	0	0	0	3	0	0	0	0	0	0	0	0	0	0	0	0	0	0	0	0	0	0	k__Bacteria	p__Firmicutes	c__Bacilli	o__Lactobacillales	f__Streptococcaceae	g__Streptococcus	s__
OTU527	0	0	0	0	0	0	0	0	0	0	0	0	0	0	0	0	0	41	0	0	0	0	0	0	0	0	0	0	0	0	0	0	0	0	0	0	0	0	0	k__Bacteria	p__Firmicutes	c__Bacilli	o__Lactobacillales	f__Streptococcaceae	g__Streptococcus	s__
OTU528	0	0	0	0	0	0	0	0	1	0	0	0	0	0	0	0	0	13	0	0	0	0	0	0	0	0	0	0	0	0	0	0	0	0	0	0	0	0	0	k__Bacteria	p__Firmicutes	c__Bacilli	o__Lactobacillales	f__Streptococcaceae	g__Streptococcus	s__
OTU529	0	0	0	0	0	0	0	0	0	0	0	0	0	0	0	0	0	0	0	0	0	0	0	0	0	0	0	0	0	0	0	0	0	0	0	1	0	0	0	k__Bacteria	p__Firmicutes	c__Bacilli	o__Lactobacillales	f__Streptococcaceae	g__Streptococcus	s__
OTU530	0	0	0	0	0	0	0	0	0	0	0	0	0	0	0	0	0	34	0	0	0	0	0	0	0	0	0	0	0	0	0	0	0	0	0	0	0	0	0	k__Bacteria	p__Firmicutes	c__Bacilli	o__Lactobacillales	f__Streptococcaceae	g__Streptococcus	s__
OTU531	0	0	0	0	0	0	0	0	0	0	0	0	0	0	0	0	0	0	0	0	0	0	0	0	0	0	0	0	0	0	0	0	0	2	0	0	0	0	0	k__Bacteria	p__Firmicutes	c__Bacilli	o__Lactobacillales	f__Streptococcaceae	g__Streptococcus	s__
OTU532	0	0	0	0	0	0	0	0	0	0	0	0	0	0	0	0	0	0	0	0	0	0	0	0	0	0	0	0	0	0	0	12	0	0	12	0	0	0	0	k__Bacteria	p__Firmicutes	c__Bacilli	o__Lactobacillales	f__Streptococcaceae	g__Streptococcus	s__
OTU534	0	0	0	0	0	0	0	0	0	0	0	0	0	0	0	0	0	18	0	0	0	0	0	0	0	0	0	0	0	0	0	0	0	0	0	0	0	0	0	k__Bacteria	p__Firmicutes	c__Bacilli	o__Lactobacillales	f__Streptococcaceae	g__Streptococcus	s__
OTU536	0	0	0	0	0	0	0	0	0	0	0	0	0	0	0	0	0	7	0	0	0	0	0	0	0	0	0	0	0	0	0	0	0	0	0	0	0	0	0	k__Bacteria	p__Firmicutes	c__Bacilli	o__Lactobacillales	f__Streptococcaceae	g__Streptococcus	s__
OTU538	0	0	0	0	0	0	0	0	0	0	0	0	0	0	0	0	0	21	0	0	0	0	0	0	0	0	0	0	0	0	0	0	0	0	0	0	0	0	0	k__Bacteria	p__Firmicutes	c__Bacilli	o__Lactobacillales	f__Streptococcaceae	g__Streptococcus	s__
OTU539	0	0	0	0	0	0	0	0	0	0	0	0	0	0	0	0	0	0	0	1	0	0	0	0	0	0	0	0	0	0	0	3	0	0	0	0	0	0	0	k__Bacteria	p__Firmicutes	c__Bacilli	o__Lactobacillales	f__Streptococcaceae	g__Streptococcus	s__
OTU540	0	0	0	0	0	0	0	0	0	0	0	0	0	0	0	0	0	0	0	0	0	0	0	0	0	0	0	0	0	0	0	0	0	0	0	0	19	0	0	k__Bacteria	p__Firmicutes	c__Bacilli	o__Lactobacillales	f__Streptococcaceae	g__Streptococcus	s__
OTU543	15	0	0	0	0	0	0	0	0	0	0	0	0	0	0	0	0	0	0	0	0	0	0	0	0	0	0	0	0	0	0	0	0	0	18	0	0	0	0	k__Bacteria	p__Firmicutes	c__Bacilli	o__Lactobacillales	f__Streptococcaceae	g__Streptococcus	s__Streptococcus cristatus
OTU544	0	0	0	0	0	0	0	0	0	0	0	0	0	0	0	0	0	0	0	0	0	0	0	0	0	0	0	0	0	0	0	0	0	0	0	0	82	0	0	k__Bacteria	p__Firmicutes	c__Bacilli	o__Lactobacillales	f__Streptococcaceae	g__Streptococcus	s__Streptococcus gordonii
OTU545	0	0	0	0	0	0	0	0	1	0	1	0	0	0	0	0	0	31	0	0	0	0	0	0	0	0	0	0	0	0	0	0	0	0	0	0	0	5	0	k__Bacteria	p__Firmicutes	c__Bacilli	o__Lactobacillales	f__Streptococcaceae	g__Streptococcus	s__Streptococcus infantis
OTU546	197	0	0	0	0	0	0	0	15	0	11	0	0	0	0	0	0	34	0	101	0	0	0	0	0	1	0	13	4	0	0	0	0	0	15	0	23	9	0	k__Bacteria	p__Firmicutes	c__Bacilli	o__Lactobacillales	f__Streptococcaceae	g__Streptococcus	s__Streptococcus mitis
OTU547	0	0	0	0	0	0	0	0	0	0	0	0	0	0	0	0	0	16	0	0	0	0	0	0	0	0	0	0	0	0	0	0	0	0	0	0	0	0	0	k__Bacteria	p__Firmicutes	c__Bacilli	o__Lactobacillales	f__Streptococcaceae	g__Streptococcus	s__Streptococcus oralis
OTU548	0	0	0	0	0	0	0	0	0	0	0	0	0	0	0	0	0	17	0	0	0	0	0	0	0	0	0	0	0	0	0	0	0	0	0	0	0	0	0	k__Bacteria	p__Firmicutes	c__Bacilli	o__Lactobacillales	f__Streptococcaceae	g__Streptococcus	s__Streptococcus parasanguinis
OTU549	0	0	0	0	0	0	0	0	0	0	0	0	0	0	0	0	0	0	0	0	6	0	0	0	0	0	0	0	0	0	0	0	0	0	0	0	0	0	0	k__Bacteria	p__Firmicutes	c__Bacilli	o__Lactobacillales	f__Streptococcaceae	g__Streptococcus	s__Streptococcus peroris
OTU550	22	0	0	0	0	0	0	0	0	0	0	0	0	0	0	0	0	0	0	0	0	0	0	0	0	10	0	0	0	0	0	0	0	0	0	0	0	0	0	k__Bacteria	p__Firmicutes	c__Bacilli	o__Lactobacillales	f__Streptococcaceae	g__Streptococcus	s__Streptococcus pneumoniae
OTU551	0	0	0	0	0	0	0	0	0	0	0	0	0	23	0	0	0	114	0	18	0	0	0	0	0	0	0	0	0	0	0	0	0	0	0	0	0	0	0	k__Bacteria	p__Firmicutes	c__Bacilli	o__Lactobacillales	f__Streptococcaceae	g__Streptococcus	s__Streptococcus salivarius
OTU552	0	0	0	0	0	0	0	0	15	0	0	0	0	0	0	0	0	0	0	0	0	0	0	0	0	0	0	0	0	0	0	0	0	0	0	0	26	1	0	k__Bacteria	p__Firmicutes	c__Bacilli	o__Lactobacillales	f__Streptococcaceae	g__Streptococcus	s__Streptococcus sanguinis
OTU553	0	0	0	0	0	0	0	0	13	0	0	0	0	0	0	0	0	0	0	0	0	0	0	0	0	0	0	0	0	0	0	0	0	0	0	0	0	0	0	k__Bacteria	p__Firmicutes	c__Bacilli	o__Turicibacterales	f__Turicibacteraceae	g__Turicibacter	s__
OTU554	0	0	0	0	0	0	0	0	0	0	0	0	0	0	0	0	0	0	0	10	0	0	0	0	0	0	0	0	0	0	0	0	0	0	0	0	0	0	0	k__Bacteria	p__Firmicutes	c__Clostridia	o__Clostridiales	f__Clostridiaceae	g__	s__
OTU555	0	0	0	0	0	0	0	0	0	0	0	0	0	0	0	0	0	0	0	0	0	0	0	0	0	0	0	0	0	0	0	0	0	0	9	0	0	0	0	k__Bacteria	p__Firmicutes	c__Clostridia	o__Clostridiales	f__Clostridiaceae	g__Clostridium	s__
OTU556	0	0	0	0	0	0	0	0	0	0	0	0	0	0	0	0	0	0	0	0	0	0	0	4	0	0	0	0	0	5	2	0	0	0	8	6	0	3	0	k__Bacteria	p__Firmicutes	c__Clostridia	o__Clostridiales	f__Clostridiaceae	g__Clostridium	s__
OTU557	0	0	0	0	0	0	0	0	0	0	0	0	0	0	0	0	0	0	0	0	61	0	0	0	0	0	0	0	0	0	0	0	0	0	0	0	0	0	0	k__Bacteria	p__Firmicutes	c__Clostridia	o__Clostridiales	f__Lachnospiraceae	g__	s__
OTU559	0	0	0	0	0	0	0	0	0	0	0	0	0	0	0	0	0	0	12	0	0	0	0	0	0	0	0	0	0	0	0	0	0	0	0	0	0	0	0	k__Bacteria	p__Firmicutes	c__Clostridia	o__Clostridiales	f__Lachnospiraceae	g__	s__
OTU560	0	0	0	0	0	0	0	0	0	0	0	0	0	0	0	0	0	0	0	0	0	0	0	0	0	0	0	0	0	0	0	0	0	0	0	0	11	0	0	k__Bacteria	p__Firmicutes	c__Clostridia	o__Clostridiales	f__Lachnospiraceae	g__Blautia	s__
OTU561	35	0	0	0	0	0	0	0	0	0	0	0	0	0	0	0	0	0	0	0	0	0	0	0	0	0	0	0	0	0	0	0	0	0	0	0	0	0	0	k__Bacteria	p__Firmicutes	c__Clostridia	o__Clostridiales	f__Lachnospiraceae	g__Blautia	s__
OTU563	0	0	0	0	0	0	0	0	0	0	0	0	0	0	0	0	0	0	0	32	0	0	0	0	0	0	0	0	0	0	0	0	0	0	0	0	0	0	0	k__Bacteria	p__Firmicutes	c__Clostridia	o__Clostridiales	f__Lachnospiraceae	g__Clostridium XlVa	s__
OTU564	0	0	0	0	0	0	0	0	0	0	0	0	0	0	0	0	0	0	0	25	0	0	0	0	0	0	0	0	0	0	0	0	0	0	0	0	0	0	0	k__Bacteria	p__Firmicutes	c__Clostridia	o__Clostridiales	f__Lachnospiraceae	g__Clostridium XlVa	s__
OTU565	0	0	0	0	0	0	0	0	0	0	0	0	0	0	0	0	0	0	0	0	0	0	0	0	0	0	0	0	0	0	3	0	0	0	0	0	0	0	0	k__Bacteria	p__Firmicutes	c__Clostridia	o__Clostridiales	f__Lachnospiraceae	g__Coprococcus	s__Coprococcus eutactus
OTU567	0	0	0	0	0	0	0	0	0	0	0	0	0	0	0	0	0	0	14	0	0	0	0	0	0	0	0	0	0	0	0	0	0	0	0	0	0	0	0	k__Bacteria	p__Firmicutes	c__Clostridia	o__Clostridiales	f__Lachnospiraceae	g__Moryella	s__
OTU568	0	0	0	0	0	0	0	0	0	0	0	0	0	0	0	0	0	0	0	0	0	0	0	0	0	0	0	0	0	0	0	0	0	0	0	0	27	0	0	k__Bacteria	p__Firmicutes	c__Clostridia	o__Clostridiales	f__Lachnospiraceae	g__Oribacterium	s__
OTU569	0	0	0	0	0	0	0	0	0	0	0	0	0	0	0	0	0	0	0	0	6	0	0	0	0	0	0	0	0	0	0	0	0	0	0	0	0	0	0	k__Bacteria	p__Firmicutes	c__Clostridia	o__Clostridiales	f__Lachnospiraceae	g__Roseburia	s__
OTU570	0	0	0	0	0	0	0	0	0	0	0	0	0	0	0	0	0	0	9	9	0	0	0	0	0	0	0	0	0	0	0	0	0	0	0	0	0	0	0	k__Bacteria	p__Firmicutes	c__Clostridia	o__Clostridiales	f__Lachnospiraceae	g__Roseburia	s__Roseburia intestinalis
OTU571	0	0	0	0	0	0	0	0	0	0	0	0	0	0	0	0	0	0	0	67	0	0	0	0	0	0	0	0	0	0	0	0	0	0	0	0	0	0	0	k__Bacteria	p__Firmicutes	c__Clostridia	o__Clostridiales	f__Ruminococcaceae	g__Ruminococcus	s__Ruminococcus gnavus
OTU572	0	0	0	0	0	0	0	0	0	0	0	0	0	0	0	0	0	13	0	0	0	0	0	0	0	0	0	0	0	0	0	0	0	0	0	0	0	0	0	k__Bacteria	p__Firmicutes	c__Clostridia	o__Clostridiales	f__Mogibacteriaceae	g__Mogibacterium	s__
OTU573	0	0	0	0	0	0	0	0	0	0	0	0	0	0	0	0	0	0	0	0	0	0	0	0	1	0	0	0	0	0	0	0	0	0	0	0	0	0	0	k__Bacteria	p__Firmicutes	c__Clostridia	o__Clostridiales	f__Peptococcaceae	g__Peptococcus	s__
OTU574	0	0	0	0	0	0	0	0	0	0	0	0	0	0	0	0	0	0	0	0	0	0	0	0	0	0	0	0	0	0	0	0	0	0	0	0	20	0	0	k__Bacteria	p__Firmicutes	c__Clostridia	o__Clostridiales	f__Peptostreptococcaceae	g__Clostridium XI	s__
OTU575	0	0	0	0	0	0	0	0	0	0	0	0	0	0	0	0	0	0	0	0	0	0	0	0	0	0	0	0	0	0	7	0	0	0	0	0	0	0	0	k__Bacteria	p__Firmicutes	c__Clostridia	o__Clostridiales	f__Peptostreptococcaceae	g__Clostridium XI	s__
OTU576	0	0	0	0	0	0	0	0	0	0	0	0	0	0	0	0	0	2	0	0	0	0	0	0	0	0	0	0	0	0	0	0	0	0	0	0	0	0	0	k__Bacteria	p__Firmicutes	c__Clostridia	o__Clostridiales	f__Ruminococcaceae	g__	s__
OTU578	0	0	0	0	0	0	0	0	0	0	0	0	0	0	0	0	0	0	0	0	0	0	0	0	0	0	0	0	0	0	0	0	0	0	0	3	0	0	0	k__Bacteria	p__Firmicutes	c__Clostridia	o__Clostridiales	f__Ruminococcaceae	g__	s__
OTU579	31	0	0	0	0	0	0	0	0	0	0	0	0	0	0	0	0	0	0	93	6	0	0	0	7	0	0	0	0	0	7	0	0	0	0	0	0	0	0	k__Bacteria	p__Firmicutes	c__Clostridia	o__Clostridiales	f__Ruminococcaceae	g__Faecalibacterium	s__
OTU580	0	0	0	0	0	0	0	0	0	0	0	0	0	0	0	0	0	0	0	0	0	0	0	0	0	0	0	0	0	0	0	0	0	0	4	0	0	0	0	k__Bacteria	p__Firmicutes	c__Clostridia	o__Clostridiales	f__Tissierellaceae	g__Anaerococcus	s__
OTU581	66	0	0	0	0	0	0	0	0	0	0	0	0	0	0	0	0	0	0	0	0	0	0	0	0	0	0	0	0	0	0	0	0	0	0	0	0	0	0	k__Bacteria	p__Firmicutes	c__Clostridia	o__Clostridiales	f__Tissierellaceae	g__Anaerococcus	s__
OTU582	0	70	0	0	0	0	0	0	0	0	0	0	0	0	0	0	0	0	0	0	0	0	0	0	0	0	0	0	0	0	0	0	0	0	0	0	0	0	0	k__Bacteria	p__Firmicutes	c__Clostridia	o__Clostridiales	f__Tissierellaceae	g__Anaerococcus	s__
OTU583	0	0	0	0	0	0	0	0	4	0	0	0	0	0	0	0	0	0	0	0	0	0	0	0	0	0	0	0	0	0	0	0	0	0	0	0	0	0	0	k__Bacteria	p__Firmicutes	c__Clostridia	o__Clostridiales	f__Tissierellaceae	g__Anaerococcus	s__
OTU584	11	0	0	0	0	0	0	0	0	0	0	0	0	0	0	0	0	0	0	0	0	0	0	0	0	0	0	0	0	0	0	0	0	0	0	0	0	0	0	k__Bacteria	p__Firmicutes	c__Clostridia	o__Clostridiales	f__Tissierellaceae	g__Finegoldia	s__
OTU585	0	0	0	0	0	0	0	0	1	0	0	0	0	0	0	0	0	0	0	0	0	0	0	0	0	0	0	0	0	0	0	0	0	0	0	0	0	0	0	k__Bacteria	p__Firmicutes	c__Clostridia	o__Clostridiales	f__Tissierellaceae	g__Peptoniphilus	s__
OTU586	0	0	0	0	0	0	0	0	0	0	0	0	0	0	0	0	0	0	0	0	7	0	0	0	0	0	0	0	0	0	0	0	0	0	0	0	0	0	0	k__Bacteria	p__Firmicutes	c__Clostridia	o__Clostridiales	f__Tissierellaceae	g__Peptoniphilus	s__
OTU587	1	0	0	0	0	0	0	0	0	0	0	0	0	0	0	0	0	0	0	0	0	0	0	0	0	0	0	0	0	0	0	0	0	0	0	0	0	0	0	k__Bacteria	p__Firmicutes	c__Clostridia	o__Clostridiales	f__Tissierellaceae	g__Peptoniphilus	s__
OTU588	0	0	0	0	0	0	0	0	0	0	0	0	0	0	0	0	4	0	0	0	0	0	0	0	0	0	0	0	0	0	0	0	0	0	0	0	0	0	0	k__Bacteria	p__Firmicutes	c__Clostridia	o__Clostridiales	f__Tissierellaceae	g__Peptoniphilus	s__
OTU589	0	0	0	0	0	0	0	0	0	0	0	0	0	0	0	0	0	0	0	9	0	0	0	0	0	0	0	0	0	0	0	0	0	0	0	0	0	0	0	k__Bacteria	p__Firmicutes	c__Clostridia	o__Clostridiales	f__Tissierellaceae	g__WAL_1855D	s__
OTU590	0	0	0	0	0	0	0	0	8	0	0	0	0	0	0	0	0	0	0	0	0	0	0	0	0	0	0	0	0	0	8	0	0	0	0	0	0	0	0	k__Bacteria	p__Firmicutes	c__Clostridia	o__Clostridiales	f__Tissierellaceae	g__WAL_1855D	s__
OTU592	0	0	0	0	0	0	0	0	8	0	2	0	0	0	0	0	0	0	0	0	0	0	0	0	1	0	0	0	0	0	0	0	0	0	0	0	0	0	0	k__Bacteria	p__Firmicutes	c__Clostridia	o__Clostridiales	f__Veillonellaceae	g__Dialister	s__
OTU595	3	0	0	0	0	0	0	0	0	0	0	0	0	0	0	0	0	0	0	0	0	0	0	0	0	0	0	0	0	0	0	0	0	0	0	0	0	0	0	k__Bacteria	p__Firmicutes	c__Clostridia	o__Clostridiales	f__Veillonellaceae	g__Selenomonas	s__Selenomonas noxia
OTU596	0	0	0	0	0	0	0	0	0	0	0	0	0	0	0	0	0	14	0	33	18	0	0	0	0	0	0	0	0	0	0	0	0	0	3	0	20	4	0	k__Bacteria	p__Firmicutes	c__Clostridia	o__Clostridiales	f__Veillonellaceae	g__Veillonella	s__Veillonella dispar
OTU597	0	0	0	0	0	0	0	0	1	0	0	0	0	0	0	0	0	11	0	0	0	0	0	0	0	0	0	0	0	0	0	0	0	0	0	4	0	0	0	k__Bacteria	p__Firmicutes	c__Clostridia	o__Clostridiales	f__Veillonellaceae	g__Veillonella	s__Veillonella parvula
OTU598	17	0	0	0	0	0	0	0	0	0	0	0	0	0	0	0	0	0	0	0	0	0	0	0	0	0	0	0	0	0	0	0	0	0	0	0	0	0	0	k__Bacteria	p__Fusobacteria	c__Fusobacteriia	o__Fusobacteriales	f__Fusobacteriaceae	g__Fusobacterium	s__
OTU599	0	0	0	0	0	0	0	0	0	0	0	0	0	0	0	0	0	3	0	0	2	0	0	0	0	0	0	0	0	0	0	0	0	0	0	0	10	0	0	k__Bacteria	p__Fusobacteria	c__Fusobacteriia	o__Fusobacteriales	f__Fusobacteriaceae	g__Fusobacterium	s__
OTU601	0	0	0	0	0	0	0	0	0	0	0	0	0	0	0	0	0	0	0	0	4	0	0	0	0	0	0	0	0	0	0	0	0	0	0	0	0	0	0	k__Bacteria	p__Fusobacteria	c__Fusobacteriia	o__Fusobacteriales	f__Leptotrichiaceae	g__Leptotrichia	s__
OTU602	4	0	0	0	0	0	0	0	0	0	0	0	0	0	0	0	0	0	0	0	0	0	0	0	0	0	0	0	0	0	0	0	0	0	0	0	0	0	0	k__Bacteria	p__Fusobacteria	c__Fusobacteriia	o__Fusobacteriales	f__Leptotrichiaceae	g__Leptotrichia	s__
OTU603	0	0	0	0	0	0	0	0	0	0	0	0	0	0	0	0	0	7	0	0	0	0	0	0	0	0	0	0	0	0	0	0	0	0	0	0	0	0	0	k__Bacteria	p__Fusobacteria	c__Fusobacteriia	o__Fusobacteriales	f__Leptotrichiaceae	g__Leptotrichia	s__
OTU605	0	0	0	0	0	0	0	0	0	0	0	0	0	0	0	0	0	0	0	0	0	0	0	0	0	0	0	0	0	0	0	0	0	0	0	0	8	0	0	k__Bacteria	p__Fusobacteria	c__Fusobacteriia	o__Fusobacteriales	f__Leptotrichiaceae	g__Leptotrichia	s__Leptotrichia buccalis
OTU606	0	0	0	0	0	0	0	0	0	0	0	0	0	0	0	0	0	10	0	0	0	0	0	0	0	0	0	0	0	0	0	0	0	0	0	0	0	0	0	k__Bacteria	p__Planctomycetes	c__Planctomycetia	o__Gemmatales	f__Isosphaeraceae	g__	s__
OTU607	0	0	0	0	0	0	0	0	0	0	0	0	0	0	0	0	0	0	0	0	10	0	0	0	0	0	0	0	0	0	0	0	0	0	0	0	0	0	0	k__Bacteria	p__Planctomycetes	c__Planctomycetia	o__Pirellulales	f__Pirellulaceae	g__	s__
OTU609	0	0	0	0	0	0	0	0	0	0	0	0	0	0	0	7	0	16	0	0	6	14	0	8	10	24	11	29	6	18	13	10	4	6	15	16	18	17	18	k__Bacteria	p__Proteobacteria	c__Alphaproteobacteria	o__Caulobacterales	f__Caulobacteraceae	g__Brevundimonas	s__Brevundimonas aurantiaca
OTU610	0	0	0	0	0	0	0	0	0	0	0	0	0	0	0	0	0	0	0	0	0	0	0	0	0	0	0	1	0	0	0	0	0	0	0	0	0	0	0	k__Bacteria	p__Proteobacteria	c__Alphaproteobacteria	o__Caulobacterales	f__Caulobacteraceae	g__Brevundimonas	s__Brevundimonas bullata
OTU611	575	1200	341	461	270	255	968	227	385	607	981	772	989	847	441	634	240	1242	732	314	929	420	777	655	1341	1116	696	1622	1085	1299	1156	933	1335	925	1530	1265	1297	754	1365	k__Bacteria	p__Proteobacteria	c__Alphaproteobacteria	o__Caulobacterales	f__Caulobacteraceae	g__Brevundimonas	s__Brevundimonas diminuta
OTU612	0	0	0	0	0	0	0	0	0	0	0	0	0	0	0	0	0	0	0	0	0	0	0	0	0	0	0	0	6	0	0	0	0	0	0	0	0	0	0	k__Bacteria	p__Proteobacteria	c__Alphaproteobacteria	o__Caulobacterales	f__Caulobacteraceae	g__Brevundimonas	s__Brevundimonas intermedia
OTU613	0	0	0	0	0	0	0	0	0	0	0	0	0	0	0	0	0	0	0	0	0	0	0	0	0	0	4	0	0	0	0	0	5	0	0	0	0	0	0	k__Bacteria	p__Proteobacteria	c__Alphaproteobacteria	o__Caulobacterales	f__Caulobacteraceae	g__Brevundimonas	s__Brevundimonas nasdae
OTU614	0	0	0	0	0	0	0	0	0	0	0	0	0	0	0	0	0	1	0	0	0	0	0	0	0	0	0	0	0	0	1	0	0	0	0	0	0	0	0	k__Bacteria	p__Proteobacteria	c__Alphaproteobacteria	o__Caulobacterales	f__Caulobacteraceae	g__Brevundimonas	s__Brevundimonas subvibrioides
OTU615	497	914	180	298	194	137	589	200	464	367	721	519	509	593	295	490	196	912	765	498	682	324	539	539	867	753	515	1049	821	908	991	688	932	1136	897	988	661	574	1054	k__Bacteria	p__Proteobacteria	c__Alphaproteobacteria	o__Caulobacterales	f__Caulobacteraceae	g__Brevundimonas	s__Brevundimonas vesicularis
OTU616	0	0	0	0	0	0	0	0	0	0	0	0	0	0	0	0	0	0	0	0	0	0	0	0	0	0	0	0	0	0	0	0	0	0	0	0	1	0	0	k__Bacteria	p__Proteobacteria	c__Alphaproteobacteria	o__Caulobacterales	f__Caulobacteraceae	g__Caulobacter	s__
OTU617	0	0	0	0	0	0	0	0	0	0	0	0	0	0	0	0	0	0	0	0	0	0	8	0	0	0	0	0	0	0	0	0	0	0	0	1	0	0	0	k__Bacteria	p__Proteobacteria	c__Alphaproteobacteria	o__Caulobacterales	f__Caulobacteraceae	g__Caulobacter	s__
OTU618	0	0	0	0	0	0	0	0	0	0	0	0	0	0	0	0	0	0	0	0	0	0	0	0	0	0	0	0	0	0	2	0	0	0	0	0	0	0	0	k__Bacteria	p__Proteobacteria	c__Alphaproteobacteria	o__Caulobacterales	f__Caulobacteraceae	g__Caulobacter	s__
OTU619	0	0	0	0	0	0	0	0	0	0	0	0	0	0	0	0	0	0	0	0	0	0	0	0	0	0	0	0	0	0	0	0	0	0	0	0	4	0	0	k__Bacteria	p__Proteobacteria	c__Alphaproteobacteria	o__Caulobacterales	f__Caulobacteraceae	g__Caulobacter	s__
OTU620	0	0	0	0	0	0	0	0	0	0	0	0	0	0	0	0	0	0	0	0	0	0	0	0	0	0	0	0	0	0	0	0	0	0	0	0	1	0	0	k__Bacteria	p__Proteobacteria	c__Alphaproteobacteria	o__Caulobacterales	f__Caulobacteraceae	g__Caulobacter	s__
OTU621	0	0	0	0	0	0	0	0	0	0	0	0	0	0	0	0	0	0	0	0	0	0	13	0	0	0	0	0	0	0	0	0	0	0	0	0	0	0	0	k__Bacteria	p__Proteobacteria	c__Alphaproteobacteria	o__Caulobacterales	f__Caulobacteraceae	g__Caulobacter	s__Caulobacter daechungensis
OTU622	0	0	0	0	0	0	0	0	0	8	0	0	0	0	0	3	0	0	0	0	5	0	0	0	0	0	0	2	0	0	0	0	2	0	1	0	0	0	3	k__Bacteria	p__Proteobacteria	c__Alphaproteobacteria	o__Caulobacterales	f__Caulobacteraceae	g__Caulobacter	s__Caulobacter vibrioides
OTU623	0	0	0	0	0	0	0	0	0	0	0	0	0	11	0	0	0	0	0	0	0	0	0	0	0	0	0	0	0	0	0	0	0	0	0	0	0	0	0	k__Bacteria	p__Proteobacteria	c__Alphaproteobacteria	o__Caulobacterales	f__Caulobacteraceae	g__Mycoplana	s__
OTU624	0	0	0	0	0	0	0	0	0	0	0	0	0	26	0	0	0	0	0	0	0	0	0	0	0	0	0	0	0	0	0	0	0	0	0	0	0	0	0	k__Bacteria	p__Proteobacteria	c__Alphaproteobacteria	o__Caulobacterales	f__Caulobacteraceae	g__Mycoplana	s__
OTU625	0	0	0	0	0	0	0	0	0	0	1	0	0	0	0	0	0	0	0	0	0	0	0	0	0	0	0	0	0	2	0	0	0	0	0	0	0	0	0	k__Bacteria	p__Proteobacteria	c__Alphaproteobacteria	o__Caulobacterales	f__Caulobacteraceae	g__Phenylobacterium	s__
OTU626	0	0	0	0	0	0	0	0	0	0	0	0	0	0	0	0	0	0	0	0	0	0	0	0	0	0	0	0	0	0	0	0	0	0	0	0	0	0	6	k__Bacteria	p__Proteobacteria	c__Alphaproteobacteria	o__Caulobacterales	f__Caulobacteraceae	g__Phenylobacterium	s__
OTU627	0	0	0	0	0	0	0	0	0	0	0	2	0	0	0	0	0	0	0	0	0	0	0	0	0	0	0	0	0	0	2	0	0	0	0	0	14	0	0	k__Bacteria	p__Proteobacteria	c__Alphaproteobacteria	o__Caulobacterales	f__Caulobacteraceae	g__Phenylobacterium	s__
OTU628	0	0	0	0	0	0	0	0	0	0	0	0	0	0	0	0	0	0	0	0	0	0	0	0	0	0	0	0	0	0	0	0	0	4	0	0	0	0	0	k__Bacteria	p__Proteobacteria	c__Alphaproteobacteria	o__Caulobacterales	f__	g__	s__
OTU630	0	0	0	0	0	0	0	0	0	0	0	0	0	0	0	0	0	3	17	0	0	0	0	5	0	0	0	0	0	0	0	0	0	0	2	0	0	0	3	k__Bacteria	p__Proteobacteria	c__Alphaproteobacteria	o__Rhizobiales	f__Aurantimonadaceae	g__Aurantimonas	s__Aureimonas altamirensis
OTU633	0	0	0	0	0	0	0	0	0	0	0	0	0	0	0	0	0	20	0	0	0	2	1	0	0	0	0	5	0	0	0	0	0	0	0	6	0	0	0	k__Bacteria	p__Proteobacteria	c__Alphaproteobacteria	o__Rhizobiales	f__Bradyrhizobiaceae	g__Afipia	s__Afipia broomeae
OTU634	0	0	0	0	0	0	0	0	0	0	0	0	0	0	0	0	0	0	0	11	0	0	0	0	0	0	0	0	0	0	0	0	0	0	0	0	0	0	0	k__Bacteria	p__Proteobacteria	c__Alphaproteobacteria	o__Rhizobiales	f__Bradyrhizobiaceae	g__Balneimonas	s__
OTU635	0	0	0	0	0	0	0	0	0	0	0	0	0	1	0	0	0	0	0	0	0	0	0	0	0	0	0	0	0	0	0	0	0	0	0	0	0	0	0	k__Bacteria	p__Proteobacteria	c__Alphaproteobacteria	o__Rhizobiales	f__Bradyrhizobiaceae	g__Balneimonas	s__
OTU637	0	0	0	0	1	0	0	0	0	0	0	0	0	0	0	0	0	0	0	0	0	0	0	0	0	0	0	0	0	0	0	0	0	0	0	0	0	0	0	k__Bacteria	p__Proteobacteria	c__Alphaproteobacteria	o__Rhizobiales	f__Bradyrhizobiaceae	g__Bosea	s__
OTU638	0	171	12	6	0	8	23	0	7	0	17	16	0	60	0	7	128	8	0	10	15	0	30	2	7	15	169	22	24	16	5	26	212	4	246	231	0	6	255	k__Bacteria	p__Proteobacteria	c__Alphaproteobacteria	o__Rhizobiales	f__Bradyrhizobiaceae	g__Bosea	s__Bosea lupini
OTU639	0	0	0	0	0	0	0	0	0	0	0	0	0	0	0	0	0	0	0	0	0	0	0	0	0	23	0	0	0	0	0	0	0	0	0	0	0	0	0	k__Bacteria	p__Proteobacteria	c__Alphaproteobacteria	o__Rhizobiales	f__Bradyrhizobiaceae	g__Bosea	s__Bosea massiliensis
OTU640	230	0	46	114	74	76	178	93	149	132	148	220	186	223	302	161	0	293	225	270	186	99	111	195	261	182	0	218	210	267	260	145	0	274	0	0	268	218	0	k__Bacteria	p__Proteobacteria	c__Alphaproteobacteria	o__Rhizobiales	f__Bradyrhizobiaceae	g__Bosea	s__Bosea thiooxidans
OTU641	20	0	0	0	0	0	0	0	5	0	0	0	0	0	0	7	0	0	12	0	34	0	0	9	0	0	0	0	0	0	0	0	0	0	9	0	0	0	0	k__Bacteria	p__Proteobacteria	c__Alphaproteobacteria	o__Rhizobiales	f__Bradyrhizobiaceae	g__Bosea	s__Bosea vestrisii
OTU642	0	0	0	0	0	0	0	0	0	0	0	0	0	0	0	0	0	0	0	0	0	0	0	0	0	0	0	0	0	5	0	0	2	0	0	0	0	0	0	k__Bacteria	p__Proteobacteria	c__Alphaproteobacteria	o__Rhizobiales	f__Bradyrhizobiaceae	g__Bradyrhizobium	s__
OTU643	0	0	0	0	0	0	0	0	0	0	0	0	0	0	0	0	0	0	0	0	7	0	0	0	0	0	0	0	0	0	0	0	0	0	0	0	0	0	0	k__Bacteria	p__Proteobacteria	c__Alphaproteobacteria	o__Rhizobiales	f__Bradyrhizobiaceae	g__Bradyrhizobium	s__
OTU644	0	0	0	0	0	0	0	0	0	0	0	0	0	3	0	0	0	0	0	0	0	0	0	0	0	0	0	0	0	0	0	0	0	0	1	4	0	0	0	k__Bacteria	p__Proteobacteria	c__Alphaproteobacteria	o__Rhizobiales	f__Bradyrhizobiaceae	g__Bradyrhizobium	s__Bradyrhizobium canariense
OTU645	0	0	0	0	0	0	0	0	0	0	0	3	0	0	0	0	0	0	0	0	0	0	0	0	0	0	0	0	0	0	0	0	0	0	0	0	0	0	0	k__Bacteria	p__Proteobacteria	c__Alphaproteobacteria	o__Rhizobiales	f__Bradyrhizobiaceae	g__Bradyrhizobium	s__Bradyrhizobium cytisi
OTU646	0	0	0	0	0	0	0	0	5	0	0	10	0	0	0	0	0	0	0	38	0	0	0	0	0	0	0	0	0	0	0	0	0	0	0	0	0	0	0	k__Bacteria	p__Proteobacteria	c__Alphaproteobacteria	o__Rhizobiales	f__Bradyrhizobiaceae	g__Bradyrhizobium	s__Bradyrhizobium daqingense
OTU647	0	0	0	0	0	0	0	0	0	0	0	14	0	0	0	0	0	0	0	0	0	0	0	0	2	0	0	0	0	0	0	0	0	0	0	0	0	0	0	k__Bacteria	p__Proteobacteria	c__Alphaproteobacteria	o__Rhizobiales	f__Bradyrhizobiaceae	g__Bradyrhizobium	s__Bradyrhizobium denitrificans
OTU648	0	0	0	0	0	0	0	0	0	0	0	0	0	0	0	0	0	0	0	50	0	0	0	0	0	0	0	0	0	0	0	0	0	0	0	0	0	0	0	k__Bacteria	p__Proteobacteria	c__Alphaproteobacteria	o__Rhizobiales	f__Bradyrhizobiaceae	g__Bradyrhizobium	s__Bradyrhizobium elkanii
OTU649	36	81	0	7	10	0	19	13	7	15	24	5	21	56	17	27	11	47	8	2	0	28	14	0	32	19	32	49	64	45	62	14	33	20	17	33	54	19	31	k__Bacteria	p__Proteobacteria	c__Alphaproteobacteria	o__Rhizobiales	f__Bradyrhizobiaceae	g__Bradyrhizobium	s__Bradyrhizobium japonicum
OTU650	0	0	17	0	0	13	0	0	0	0	0	0	0	0	0	0	0	0	0	0	0	0	0	0	0	0	0	0	0	0	0	0	0	0	0	0	0	0	0	k__Bacteria	p__Proteobacteria	c__Alphaproteobacteria	o__Rhizobiales	f__Bradyrhizobiaceae	g__Bradyrhizobium	s__Bradyrhizobium liaoningense
OTU651	0	0	0	0	0	0	0	0	0	0	0	0	0	0	0	0	0	3	0	0	0	0	0	0	0	0	0	0	0	0	0	0	0	0	0	0	0	0	0	k__Bacteria	p__Proteobacteria	c__Alphaproteobacteria	o__Rhizobiales	f__Brucellaceae	g__Daeguia	s__Daeguia caeni
OTU653	117	10	187	63	154	109	582	47	248	344	374	546	497	508	230	401	58	748	403	0	174	405	162	158	389	265	631	372	361	776	959	161	282	491	647	633	120	572	400	k__Bacteria	p__Proteobacteria	c__Alphaproteobacteria	o__Rhizobiales	f__Brucellaceae	g__Ochrobactrum	s__
OTU656	0	0	0	0	0	0	0	0	0	0	0	0	0	0	0	0	0	0	0	9	0	0	0	0	0	0	0	0	0	0	0	0	0	0	0	0	0	0	0	k__Bacteria	p__Proteobacteria	c__Alphaproteobacteria	o__Rhizobiales	f__Brucellaceae	g__Ochrobactrum	s__Ochrobactrum cytisi
OTU657	673	610	83	231	146	139	190	194	383	135	293	220	220	428	254	159	132	760	375	462	958	143	329	472	641	541	176	793	590	452	657	528	291	857	628	697	715	390	749	k__Bacteria	p__Proteobacteria	c__Alphaproteobacteria	o__Rhizobiales	f__Brucellaceae	g__Ochrobactrum	s__Ochrobactrum intermedium
OTU658	0	0	0	0	0	0	0	0	0	0	0	0	0	0	0	0	0	0	0	0	0	0	0	0	0	0	0	0	0	0	0	0	606	0	0	0	0	0	0	k__Bacteria	p__Proteobacteria	c__Alphaproteobacteria	o__Rhizobiales	f__Brucellaceae	g__Ochrobactrum	s__Ochrobactrum pseudintermedium
OTU659	57	0	0	0	0	0	0	0	0	0	0	0	0	0	0	0	0	0	0	0	0	0	0	0	0	0	0	0	0	0	0	0	0	0	0	0	0	0	0	k__Bacteria	p__Proteobacteria	c__Alphaproteobacteria	o__Rhizobiales	f__Brucellaceae	g__Paenochrobactrum	s__Paenochrobactrum gallinarii
OTU660	0	0	0	0	15	0	0	0	0	0	0	0	0	0	0	0	0	35	0	0	0	0	30	0	0	54	0	80	81	0	0	0	61	0	30	0	0	21	86	k__Bacteria	p__Proteobacteria	c__Alphaproteobacteria	o__Rhizobiales	f__Brucellaceae	g__Pseudochrobactrum	s__Pseudochrobactrum lubricantis
OTU661	165	124	22	25	0	9	30	11	29	47	29	29	49	54	31	46	23	61	40	48	83	38	6	63	54	0	27	22	15	59	73	39	14	49	1	102	86	22	0	k__Bacteria	p__Proteobacteria	c__Alphaproteobacteria	o__Rhizobiales	f__Brucellaceae	g__Pseudochrobactrum	s__Pseudochrobactrum saccharolyticum
OTU662	0	0	0	0	0	0	0	0	1	0	4	0	0	0	0	8	0	0	0	0	0	2	0	0	0	0	0	7	7	0	4	5	8	4	5	6	0	0	11	k__Bacteria	p__Proteobacteria	c__Alphaproteobacteria	o__Rhizobiales	f__Hyphomicrobiaceae	g__	s__
OTU663	0	0	0	0	0	0	0	0	0	0	0	0	0	0	0	0	0	0	0	0	4	0	0	0	0	0	0	0	0	0	0	0	0	0	0	0	0	0	0	k__Bacteria	p__Proteobacteria	c__Alphaproteobacteria	o__Rhizobiales	f__Hyphomicrobiaceae	g__	s__
OTU664	0	0	0	0	0	0	1	0	0	0	0	0	0	0	0	0	0	0	0	0	0	0	0	0	0	0	0	0	0	0	0	0	0	0	0	0	0	0	0	k__Bacteria	p__Proteobacteria	c__Alphaproteobacteria	o__Rhizobiales	f__Hyphomicrobiaceae	g__Devosia	s__
OTU665	0	0	0	0	0	0	0	0	0	0	0	0	0	0	0	0	0	0	0	0	0	0	0	0	0	0	0	0	0	0	0	0	2	0	0	0	0	0	0	k__Bacteria	p__Proteobacteria	c__Alphaproteobacteria	o__Rhizobiales	f__Hyphomicrobiaceae	g__Devosia	s__
OTU666	0	0	0	0	0	0	0	0	1	0	0	0	0	0	0	0	0	4	0	0	0	0	0	0	1	0	0	0	0	3	0	0	0	0	0	0	0	0	0	k__Bacteria	p__Proteobacteria	c__Alphaproteobacteria	o__Rhizobiales	f__Hyphomicrobiaceae	g__Devosia	s__
OTU667	0	0	0	0	0	0	4	0	0	0	0	0	0	0	0	0	0	0	0	0	0	0	0	1	0	0	0	0	7	0	0	0	0	2	1	10	0	3	5	k__Bacteria	p__Proteobacteria	c__Alphaproteobacteria	o__Rhizobiales	f__Hyphomicrobiaceae	g__Devosia	s__
OTU668	0	0	0	0	0	0	0	0	0	0	0	0	0	0	0	0	0	0	0	0	3	0	0	0	0	0	0	0	0	0	0	0	0	0	0	0	0	0	0	k__Bacteria	p__Proteobacteria	c__Alphaproteobacteria	o__Rhizobiales	f__Hyphomicrobiaceae	g__Devosia	s__
OTU669	0	0	0	0	0	0	0	0	0	0	0	0	0	0	0	0	0	0	0	0	0	0	0	0	0	0	0	0	0	0	0	0	3	0	0	0	0	0	0	k__Bacteria	p__Proteobacteria	c__Alphaproteobacteria	o__Rhizobiales	f__Hyphomicrobiaceae	g__Devosia	s__
OTU670	0	0	0	0	0	0	0	0	0	0	0	0	0	8	0	0	0	0	0	0	0	0	0	0	0	0	0	0	0	0	0	0	0	0	0	0	0	0	0	k__Bacteria	p__Proteobacteria	c__Alphaproteobacteria	o__Rhizobiales	f__Hyphomicrobiaceae	g__Devosia	s__
OTU671	0	0	0	0	0	0	0	0	0	0	0	0	0	0	0	0	0	0	2	0	0	0	0	0	0	0	0	0	0	0	0	0	0	0	0	0	0	0	0	k__Bacteria	p__Proteobacteria	c__Alphaproteobacteria	o__Rhizobiales	f__Hyphomicrobiaceae	g__Devosia	s__
OTU672	0	0	0	0	0	0	0	0	0	0	0	0	0	0	0	0	0	0	0	0	0	0	0	0	0	0	0	5	0	0	0	0	0	0	0	0	6	0	0	k__Bacteria	p__Proteobacteria	c__Alphaproteobacteria	o__Rhizobiales	f__Hyphomicrobiaceae	g__Devosia	s__
OTU673	20	14	0	0	0	0	0	0	0	6	6	0	3	5	0	6	0	8	0	0	0	0	0	0	8	9	2	6	10	5	4	1	3	0	6	0	0	4	17	k__Bacteria	p__Proteobacteria	c__Alphaproteobacteria	o__Rhizobiales	f__Hyphomicrobiaceae	g__Devosia	s__Devosia riboflavina
OTU674	0	0	0	0	0	0	0	0	0	0	0	0	0	3	0	0	0	0	0	0	0	0	0	0	0	0	0	0	0	0	8	0	12	0	0	0	0	0	0	k__Bacteria	p__Proteobacteria	c__Alphaproteobacteria	o__Rhizobiales	f__Hyphomicrobiaceae	g__Devosia	s__Devosia submarina
OTU675	0	0	0	0	0	0	0	0	1	0	0	0	0	0	0	0	0	0	0	0	0	0	0	0	0	0	0	0	0	0	0	0	0	0	0	0	0	0	0	k__Bacteria	p__Proteobacteria	c__Alphaproteobacteria	o__Rhizobiales	f__Hyphomicrobiaceae	g__Hyphomicrobium	s__
OTU676	0	0	0	0	0	0	0	0	0	0	0	0	0	0	0	0	0	0	0	0	5	0	0	0	0	0	0	0	0	0	0	0	0	0	2	0	0	0	0	k__Bacteria	p__Proteobacteria	c__Alphaproteobacteria	o__Rhizobiales	f__Hyphomicrobiaceae	g__Hyphomicrobium	s__
OTU677	0	0	0	0	0	0	0	0	0	0	2	5	2	10	16	4	0	6	9	0	0	3	7	12	13	9	0	3	16	13	6	10	12	4	9	7	7	0	4	k__Bacteria	p__Proteobacteria	c__Alphaproteobacteria	o__Rhizobiales	f__Hyphomicrobiaceae	g__Parvibaculum	s__
OTU680	0	0	0	0	0	0	0	0	0	0	0	0	0	0	0	0	0	0	0	0	0	0	0	0	0	0	0	0	0	0	0	0	0	0	0	5	0	0	0	k__Bacteria	p__Proteobacteria	c__Alphaproteobacteria	o__Rhizobiales	f__Methylobacteriaceae	g__	s__
OTU681	0	0	0	0	0	9	0	0	0	0	0	0	0	0	0	0	4	0	0	0	0	0	0	0	0	0	0	0	27	0	0	0	0	0	0	0	0	0	0	k__Bacteria	p__Proteobacteria	c__Alphaproteobacteria	o__Rhizobiales	f__Methylobacteriaceae	g__Methylobacterium	s__
OTU683	0	0	0	0	0	0	0	0	0	0	0	0	0	0	0	0	0	0	0	0	0	0	0	0	0	0	0	0	0	0	0	0	0	0	0	0	9	0	0	k__Bacteria	p__Proteobacteria	c__Alphaproteobacteria	o__Rhizobiales	f__Methylobacteriaceae	g__Methylobacterium	s__
OTU684	0	0	0	0	0	0	0	0	0	0	0	0	0	0	0	0	0	0	0	0	0	0	0	0	0	0	0	0	0	0	0	0	0	0	5	0	0	0	0	k__Bacteria	p__Proteobacteria	c__Alphaproteobacteria	o__Rhizobiales	f__Methylobacteriaceae	g__Methylobacterium	s__
OTU685	0	0	0	0	0	0	0	0	0	0	0	0	0	0	0	0	0	0	0	0	0	0	11	0	0	0	0	0	0	0	0	0	0	0	0	0	0	0	0	k__Bacteria	p__Proteobacteria	c__Alphaproteobacteria	o__Rhizobiales	f__Methylobacteriaceae	g__Methylobacterium	s__
OTU686	17	0	0	0	0	0	0	0	0	0	0	0	0	0	0	0	0	0	0	0	0	0	0	0	0	0	0	0	0	0	0	0	0	0	0	0	0	0	0	k__Bacteria	p__Proteobacteria	c__Alphaproteobacteria	o__Rhizobiales	f__Methylobacteriaceae	g__Methylobacterium	s__
OTU687	0	0	0	5	7	4	0	0	0	0	0	0	0	0	0	0	0	5	0	0	3	0	0	0	0	0	0	0	0	0	0	0	0	0	0	0	0	0	0	k__Bacteria	p__Proteobacteria	c__Alphaproteobacteria	o__Rhizobiales	f__Methylobacteriaceae	g__Methylobacterium	s__
OTU688	620	0	0	0	0	0	0	0	0	0	0	0	0	0	0	0	0	0	0	0	0	0	0	0	0	0	0	0	0	0	0	0	0	0	0	0	0	0	0	k__Bacteria	p__Proteobacteria	c__Alphaproteobacteria	o__Rhizobiales	f__Methylobacteriaceae	g__Methylobacterium	s__
OTU689	0	0	0	0	0	0	0	0	0	0	0	8	0	0	0	0	0	9	0	24	0	0	0	0	0	0	0	0	0	0	16	0	0	0	0	0	0	0	0	k__Bacteria	p__Proteobacteria	c__Alphaproteobacteria	o__Rhizobiales	f__Methylobacteriaceae	g__Methylobacterium	s__
OTU692	0	19	0	0	0	0	0	0	0	0	0	0	0	0	0	0	0	0	0	44	0	0	6	0	0	3	0	0	5	0	0	0	0	0	0	0	0	0	0	k__Bacteria	p__Proteobacteria	c__Alphaproteobacteria	o__Rhizobiales	f__Methylobacteriaceae	g__Methylobacterium	s__
OTU693	30	0	0	0	0	0	15	7	28	26	47	26	14	32	20	29	10	0	61	115	0	26	17	14	36	10	79	19	21	34	5	19	25	114	0	0	0	104	17	k__Bacteria	p__Proteobacteria	c__Alphaproteobacteria	o__Rhizobiales	f__Methylobacteriaceae	g__Methylobacterium	s__
OTU694	0	0	0	0	0	0	0	0	0	0	0	0	0	0	0	0	0	0	0	0	0	0	0	1	0	0	0	0	0	0	3	0	0	0	0	0	0	0	0	k__Bacteria	p__Proteobacteria	c__Alphaproteobacteria	o__Rhizobiales	f__Methylobacteriaceae	g__Methylobacterium	s__
OTU695	0	242	0	0	0	0	47	0	0	31	29	0	0	0	0	0	0	46	27	108	237	0	44	0	35	155	0	74	0	52	8	0	9	13	28	7	107	0	12	k__Bacteria	p__Proteobacteria	c__Alphaproteobacteria	o__Rhizobiales	f__Methylobacteriaceae	g__Methylobacterium	s__
OTU696	0	0	0	0	0	0	0	0	0	0	0	0	0	0	0	0	0	0	0	0	0	0	32	0	0	0	0	0	0	0	0	0	0	0	0	0	0	0	0	k__Bacteria	p__Proteobacteria	c__Alphaproteobacteria	o__Rhizobiales	f__Methylobacteriaceae	g__Methylobacterium	s__
OTU697	12	0	13	15	6	6	56	7	27	26	33	26	34	71	19	62	0	79	25	0	0	36	56	52	33	66	38	153	45	71	73	46	45	129	53	46	87	154	53	k__Bacteria	p__Proteobacteria	c__Alphaproteobacteria	o__Rhizobiales	f__Methylobacteriaceae	g__Methylobacterium	s__
OTU698	185	204	81	158	98	140	454	298	578	428	324	332	368	440	491	244	119	269	815	423	454	216	337	389	367	298	427	314	281	344	432	225	497	1085	343	212	132	327	338	k__Bacteria	p__Proteobacteria	c__Alphaproteobacteria	o__Rhizobiales	f__Methylobacteriaceae	g__Methylobacterium	s__
OTU699	6	0	0	0	5	0	0	0	0	0	0	0	0	0	0	0	0	0	0	0	0	4	0	0	0	0	0	0	6	0	0	0	0	0	0	0	0	0	0	k__Bacteria	p__Proteobacteria	c__Alphaproteobacteria	o__Rhizobiales	f__Methylobacteriaceae	g__Methylobacterium	s__
OTU700	396	272	726	2194	1468	1929	1126	463	868	1590	930	750	696	891	713	688	1766	78	986	1798	557	805	646	327	458	434	1838	286	80	390	204	86	176	177	105	25	47	98	47	k__Bacteria	p__Proteobacteria	c__Alphaproteobacteria	o__Rhizobiales	f__Methylobacteriaceae	g__Methylobacterium	s__
OTU701	492	209	16	0	24	0	42	40	100	91	0	73	33	0	9	274	0	35	152	291	144	30	133	0	44	32	64	19	28	57	38	10	0	0	14	17	287	141	13	k__Bacteria	p__Proteobacteria	c__Alphaproteobacteria	o__Rhizobiales	f__Methylobacteriaceae	g__Methylobacterium	s__
OTU702	0	0	0	0	0	0	0	0	0	0	0	0	0	0	0	0	0	0	0	0	0	0	0	0	2	0	0	0	0	0	0	0	1	0	0	0	0	0	0	k__Bacteria	p__Proteobacteria	c__Alphaproteobacteria	o__Rhizobiales	f__Methylobacteriaceae	g__Methylobacterium	s__
OTU703	0	0	0	0	0	0	0	0	0	0	0	0	0	0	0	0	0	0	5	0	0	0	0	0	0	0	0	0	0	0	0	0	0	0	0	0	0	0	0	k__Bacteria	p__Proteobacteria	c__Alphaproteobacteria	o__Rhizobiales	f__Methylobacteriaceae	g__Methylobacterium	s__
OTU704	0	0	0	0	0	0	0	0	0	0	0	0	0	0	0	0	0	0	0	6	0	0	0	0	0	0	0	0	29	0	0	0	0	0	0	0	0	0	26	k__Bacteria	p__Proteobacteria	c__Alphaproteobacteria	o__Rhizobiales	f__Methylobacteriaceae	g__Methylobacterium	s__
OTU705	128	4	33	44	55	46	56	29	56	44	53	46	36	64	25	46	68	21	49	63	0	37	83	110	32	65	45	9	12	22	11	11	29	547	7	6	0	229	8	k__Bacteria	p__Proteobacteria	c__Alphaproteobacteria	o__Rhizobiales	f__Methylobacteriaceae	g__Methylobacterium	s__
OTU706	46	35	10	7	11	9	27	7	19	20	15	16	16	28	8	13	5	38	0	43	0	10	23	10	17	16	18	20	0	16	24	17	42	33	47	15	0	20	0	k__Bacteria	p__Proteobacteria	c__Alphaproteobacteria	o__Rhizobiales	f__Methylobacteriaceae	g__Methylobacterium	s__
OTU707	0	0	0	0	0	0	0	0	0	0	5	0	0	0	0	0	0	0	0	0	0	0	0	0	0	0	0	0	0	0	0	0	0	0	0	0	0	0	0	k__Bacteria	p__Proteobacteria	c__Alphaproteobacteria	o__Rhizobiales	f__Methylobacteriaceae	g__Methylobacterium	s__
OTU708	0	46	3	17	0	23	0	0	0	0	0	2	0	0	0	0	21	0	0	0	0	0	0	0	0	0	0	0	0	0	0	0	0	0	0	0	0	0	0	k__Bacteria	p__Proteobacteria	c__Alphaproteobacteria	o__Rhizobiales	f__Methylobacteriaceae	g__Methylobacterium	s__
OTU709	0	0	0	0	0	0	0	0	0	0	0	0	4	0	0	0	0	0	0	0	0	0	0	0	0	0	0	0	0	0	0	0	0	0	0	3	5	0	0	k__Bacteria	p__Proteobacteria	c__Alphaproteobacteria	o__Rhizobiales	f__Methylobacteriaceae	g__Methylobacterium	s__
OTU710	0	0	5	0	0	0	3	12	0	5	2	12	9	0	12	6	0	0	0	0	0	4	28	0	0	8	0	12	0	0	0	3	1	6	0	0	0	15	0	k__Bacteria	p__Proteobacteria	c__Alphaproteobacteria	o__Rhizobiales	f__Methylobacteriaceae	g__Methylobacterium	s__
OTU711	0	0	0	0	0	0	0	0	0	0	0	3	0	0	0	0	0	0	0	0	0	0	0	7	0	0	0	0	0	0	2	0	0	0	0	0	0	0	10	k__Bacteria	p__Proteobacteria	c__Alphaproteobacteria	o__Rhizobiales	f__Methylobacteriaceae	g__Methylobacterium	s__
OTU712	0	0	0	0	0	0	0	0	0	0	0	0	0	0	0	0	0	0	0	0	0	0	2	0	0	0	0	0	0	0	0	0	0	0	0	0	0	0	0	k__Bacteria	p__Proteobacteria	c__Alphaproteobacteria	o__Rhizobiales	f__Methylobacteriaceae	g__Microvirga	s__
OTU714	2	25	7	8	2	4	30	4	14	11	32	87	32	0	18	14	0	32	17	43	24	11	26	28	16	17	3	25	24	0	32	35	36	26	28	23	44	7	31	k__Bacteria	p__Proteobacteria	c__Alphaproteobacteria	o__Rhizobiales	f__Phyllobacteriaceae	g__Mesorhizobium	s__
OTU715	0	0	0	0	0	0	0	0	0	0	0	0	0	0	0	0	0	0	0	0	0	0	0	0	0	0	0	0	119	0	0	0	0	0	0	0	0	0	0	k__Bacteria	p__Proteobacteria	c__Alphaproteobacteria	o__Rhizobiales	f__Phyllobacteriaceae	g__Mesorhizobium	s__
OTU717	0	0	0	0	0	0	0	0	0	0	0	0	0	35	0	0	0	0	0	0	0	0	0	0	0	0	0	0	0	0	0	0	0	0	0	0	0	0	0	k__Bacteria	p__Proteobacteria	c__Alphaproteobacteria	o__Rhizobiales	f__Phyllobacteriaceae	g__Mesorhizobium	s__
OTU718	84	0	22	0	29	27	0	35	0	51	0	0	101	123	114	0	39	174	168	44	213	0	133	0	159	86	98	0	0	0	0	0	0	0	186	0	306	138	169	k__Bacteria	p__Proteobacteria	c__Alphaproteobacteria	o__Rhizobiales	f__Phyllobacteriaceae	g__Mesorhizobium	s__
OTU719	0	0	0	0	0	0	0	0	0	0	0	0	0	0	0	0	0	0	0	0	0	0	0	0	0	0	0	0	0	38	0	0	0	0	0	0	0	0	0	k__Bacteria	p__Proteobacteria	c__Alphaproteobacteria	o__Rhizobiales	f__Phyllobacteriaceae	g__Mesorhizobium	s__Mesorhizobium ciceri
OTU720	0	14	0	17	0	0	34	0	39	0	31	157	0	0	0	26	0	0	0	0	0	19	0	33	0	0	0	63	0	61	45	59	105	63	0	72	0	0	0	k__Bacteria	p__Proteobacteria	c__Alphaproteobacteria	o__Rhizobiales	f__Phyllobacteriaceae	g__Mesorhizobium	s__Mesorhizobium mediterraneum
OTU721	0	0	0	0	0	0	0	0	0	0	0	0	0	0	0	0	0	0	0	0	0	0	0	10	0	0	0	0	0	0	0	0	0	0	0	0	154	0	0	k__Bacteria	p__Proteobacteria	c__Alphaproteobacteria	o__Rhizobiales	f__Phyllobacteriaceae	g__Phyllobacterium	s__
OTU722	0	0	0	0	0	0	0	0	0	0	0	0	0	0	0	0	0	0	0	0	0	0	0	0	0	0	0	0	0	50	0	0	0	0	0	0	0	0	0	k__Bacteria	p__Proteobacteria	c__Alphaproteobacteria	o__Rhizobiales	f__Phyllobacteriaceae	g__Pseudaminobacter	s__Pseudaminobacter salicylatoxidans
OTU724	0	0	4	0	0	0	5	0	0	13	0	0	8	6	0	0	0	0	0	0	0	0	0	0	0	0	0	0	0	0	0	0	0	0	0	0	0	0	0	k__Bacteria	p__Proteobacteria	c__Alphaproteobacteria	o__Rhizobiales	f__Rhizobiaceae	g__Agrobacterium	s__
OTU725	0	0	0	0	0	0	0	0	0	0	0	0	0	0	0	0	0	0	0	0	0	0	0	0	0	0	0	0	0	0	0	0	5	0	0	0	0	0	0	k__Bacteria	p__Proteobacteria	c__Alphaproteobacteria	o__Rhizobiales	f__Rhizobiaceae	g__Agrobacterium	s__
OTU726	0	0	0	0	0	0	0	0	0	4	0	0	5	0	0	4	0	0	0	0	0	1	0	0	0	0	0	0	0	0	0	0	0	0	0	0	0	0	0	k__Bacteria	p__Proteobacteria	c__Alphaproteobacteria	o__Rhizobiales	f__Rhizobiaceae	g__Agrobacterium	s__
OTU727	0	0	0	0	0	0	0	0	0	0	0	0	9	0	0	0	0	0	0	0	0	0	0	0	0	0	0	0	0	0	0	0	0	0	0	0	0	0	0	k__Bacteria	p__Proteobacteria	c__Alphaproteobacteria	o__Rhizobiales	f__Rhizobiaceae	g__Agrobacterium	s__
OTU728	0	12	0	0	0	0	48	0	34	22	52	19	16	17	0	12	0	25	82	13	0	0	0	0	24	17	8	26	21	74	54	16	15	19	69	28	52	56	0	k__Bacteria	p__Proteobacteria	c__Alphaproteobacteria	o__Rhizobiales	f__Rhizobiaceae	g__Agrobacterium	s__
OTU729	0	0	0	0	0	0	0	0	0	0	0	0	0	0	0	0	0	0	0	0	0	0	0	0	0	0	0	0	0	0	0	0	0	0	0	0	24	0	0	k__Bacteria	p__Proteobacteria	c__Alphaproteobacteria	o__Rhizobiales	f__Rhizobiaceae	g__Agrobacterium	s__
OTU730	0	0	0	0	0	0	0	0	0	0	0	0	0	0	0	0	0	0	0	0	0	0	0	0	0	0	0	0	0	0	0	0	0	0	0	0	0	0	4	k__Bacteria	p__Proteobacteria	c__Alphaproteobacteria	o__Rhizobiales	f__Rhizobiaceae	g__Agrobacterium	s__
OTU731	0	0	0	0	0	0	0	0	0	0	0	0	0	0	0	0	0	0	0	0	0	0	0	0	0	0	0	0	4	0	0	0	0	0	0	0	0	0	0	k__Bacteria	p__Proteobacteria	c__Alphaproteobacteria	o__Rhizobiales	f__Rhizobiaceae	g__Agrobacterium	s__
OTU732	75	0	0	0	0	0	0	0	0	0	0	0	0	0	0	0	0	0	0	32	0	0	0	0	5	0	0	0	0	0	0	0	0	0	0	0	0	0	19	k__Bacteria	p__Proteobacteria	c__Alphaproteobacteria	o__Rhizobiales	f__Rhizobiaceae	g__Agrobacterium	s__
OTU733	0	0	0	0	0	0	0	0	0	0	0	0	0	0	0	0	0	0	0	0	0	0	0	0	0	0	0	0	0	0	0	0	58	0	0	0	0	0	0	k__Bacteria	p__Proteobacteria	c__Alphaproteobacteria	o__Rhizobiales	f__Rhizobiaceae	g__Agrobacterium	s__
OTU734	0	0	0	0	0	0	0	0	0	0	0	0	0	0	0	0	0	0	0	0	0	0	0	0	0	0	0	0	0	0	0	0	0	0	7	0	0	0	0	k__Bacteria	p__Proteobacteria	c__Alphaproteobacteria	o__Rhizobiales	f__Rhizobiaceae	g__Agrobacterium	s__
OTU736	0	0	0	0	0	0	6	11	0	0	0	0	0	3	0	0	0	13	0	0	0	0	21	14	8	0	0	0	25	0	0	8	6	0	0	0	74	0	4	k__Bacteria	p__Proteobacteria	c__Alphaproteobacteria	o__Rhizobiales	f__Rhizobiaceae	g__Agrobacterium	s__
OTU737	0	0	0	0	0	0	0	0	0	0	0	0	0	0	0	0	0	0	0	0	0	0	0	0	11	0	0	0	0	0	0	0	0	0	0	0	0	0	0	k__Bacteria	p__Proteobacteria	c__Alphaproteobacteria	o__Rhizobiales	f__Rhizobiaceae	g__Agrobacterium	s__
OTU738	0	0	0	0	0	0	0	0	0	0	0	0	0	0	0	0	0	0	0	0	0	0	0	0	0	1	0	0	0	0	0	0	0	0	0	0	0	0	0	k__Bacteria	p__Proteobacteria	c__Alphaproteobacteria	o__Rhizobiales	f__Rhizobiaceae	g__Agrobacterium	s__
OTU739	4384	0	0	2605	0	0	0	1426	3378	0	0	0	0	0	0	0	2121	0	0	2969	6029	0	4032	5072	7714	5779	0	9199	11393	0	0	4851	0	0	0	0	13550	0	7633	k__Bacteria	p__Proteobacteria	c__Alphaproteobacteria	o__Rhizobiales	f__Rhizobiaceae	g__Agrobacterium	s__
OTU740	0	0	0	0	0	0	0	0	0	0	0	0	0	0	0	0	0	0	0	0	0	0	0	4	0	0	0	0	0	0	0	0	0	0	0	0	0	0	0	k__Bacteria	p__Proteobacteria	c__Alphaproteobacteria	o__Rhizobiales	f__Rhizobiaceae	g__	s__
OTU741	0	0	0	0	0	0	0	0	0	0	0	0	0	0	0	0	0	3	0	14	0	0	0	0	0	6	0	0	0	0	0	0	0	0	0	0	0	0	0	k__Bacteria	p__Proteobacteria	c__Alphaproteobacteria	o__Rhizobiales	f__Rhizobiaceae	g__Rhizobium	s__
OTU742	0	0	0	0	0	0	0	0	0	0	0	0	1	0	0	0	0	0	0	0	0	0	0	0	0	0	0	0	0	0	0	0	0	0	0	0	0	0	0	k__Bacteria	p__Proteobacteria	c__Alphaproteobacteria	o__Rhizobiales	f__Rhizobiaceae	g__Rhizobium	s__
OTU743	0	0	0	0	0	0	0	0	0	0	0	0	15	0	0	0	0	0	0	0	0	0	0	0	0	0	0	0	0	0	33	0	0	0	0	0	0	0	0	k__Bacteria	p__Proteobacteria	c__Alphaproteobacteria	o__Rhizobiales	f__Rhizobiaceae	g__Rhizobium	s__
OTU744	0	0	0	0	0	0	0	0	0	0	0	0	5	0	0	0	0	0	0	0	0	0	0	0	0	0	0	0	0	0	0	0	0	0	0	0	0	0	0	k__Bacteria	p__Proteobacteria	c__Alphaproteobacteria	o__Rhizobiales	f__Rhizobiaceae	g__Rhizobium	s__Rhizobium leguminosarum
OTU745	0	0	79	0	0	0	399	0	18	183	0	366	301	0	0	260	0	0	0	0	0	259	19	0	112	53	291	2	72	0	0	0	0	0	0	0	35	0	88	k__Bacteria	p__Proteobacteria	c__Alphaproteobacteria	o__Rhizobiales	f__Rhizobiaceae	g__Rhizobium	s__Rhizobium loessense
OTU746	0	4943	2792	0	1528	966	3644	0	10	4042	5294	2748	4680	5812	3504	5259	0	9823	6054	0	29	2009	21	0	0	10	6692	48	28	5151	7509	0	6486	5891	10883	6166	0	6761	1	k__Bacteria	p__Proteobacteria	c__Alphaproteobacteria	o__Rhizobiales	f__Rhizobiaceae	g__Rhizobium	s__Rhizobium radiobacter
OTU747	0	0	0	0	0	0	0	0	0	0	0	0	0	0	0	0	0	0	0	0	0	0	0	0	0	0	0	0	0	0	0	0	0	0	0	0	0	0	1	k__Bacteria	p__Proteobacteria	c__Alphaproteobacteria	o__Rhizobiales	f__Rhizobiaceae	g__Rhizobium	s__Rhizobium rosettiformans
OTU748	45	22	0	0	0	0	0	0	0	0	0	0	0	0	0	0	0	0	0	0	0	0	0	0	0	0	0	0	0	0	0	0	0	0	0	0	0	0	0	k__Bacteria	p__Proteobacteria	c__Alphaproteobacteria	o__Rhizobiales	f__Rhizobiaceae	g__Rhizobium	s__Rhizobium tropici
OTU749	0	0	0	0	0	0	0	0	0	0	0	0	0	0	0	0	0	0	0	0	0	0	2	0	0	0	0	0	0	0	0	0	0	0	0	0	0	0	0	k__Bacteria	p__Proteobacteria	c__Alphaproteobacteria	o__Rhizobiales	f__Rhodobiaceae	g__Afifella	s__
OTU750	0	0	0	0	1	0	4	0	3	0	0	0	0	0	0	0	2	0	0	0	0	0	0	0	0	0	0	0	0	0	0	0	0	0	0	0	0	0	0	k__Bacteria	p__Proteobacteria	c__Alphaproteobacteria	o__Rhizobiales	f__Rhodobiaceae	g__Parvibaculum	s__
OTU751	0	0	0	0	0	0	0	0	0	0	0	0	0	0	0	0	0	0	0	0	15	0	0	0	0	0	0	0	0	0	0	0	0	0	0	0	0	0	0	k__Bacteria	p__Proteobacteria	c__Alphaproteobacteria	o__Rhizobiales	f__Rhodobiaceae	g__Tepidamorphus	s__
OTU752	0	1	0	0	0	0	8	0	0	1	3	0	0	7	0	0	0	6	0	0	1	0	0	0	0	0	0	0	0	0	0	0	0	0	12	0	0	0	0	k__Bacteria	p__Proteobacteria	c__Alphaproteobacteria	o__Rhizobiales	f__	g__	s__
OTU753	0	0	0	0	0	0	0	0	0	0	0	0	0	0	0	0	0	0	0	4	0	0	0	0	2	0	0	0	0	0	0	0	0	0	0	0	0	0	0	k__Bacteria	p__Proteobacteria	c__Alphaproteobacteria	o__Rhizobiales	f__	g__	s__
OTU754	75	43	0	0	0	0	0	0	0	0	0	0	0	0	0	0	0	0	0	0	0	0	0	0	0	0	0	0	0	0	0	0	0	0	0	0	0	0	0	k__Bacteria	p__Proteobacteria	c__Alphaproteobacteria	o__Rhizobiales	f__	g__	s__
OTU755	0	0	0	0	0	0	0	0	0	0	0	0	0	0	0	0	0	0	0	0	0	0	0	18	0	0	0	0	0	0	0	0	0	0	47	0	0	0	0	k__Bacteria	p__Proteobacteria	c__Alphaproteobacteria	o__Rhizobiales	f__	g__	s__
OTU756	0	0	0	0	0	0	0	0	0	0	0	0	0	0	0	0	0	4	0	0	0	0	0	0	0	0	0	0	0	0	0	0	0	0	0	0	0	0	0	k__Bacteria	p__Proteobacteria	c__Alphaproteobacteria	o__Rhizobiales	f__Xanthobacteraceae	g__Xanthobacter	s__Xanthobacter flavus
OTU757	0	5	0	0	0	0	0	0	3	3	0	0	5	0	0	0	0	0	0	0	0	0	6	0	0	0	0	0	3	0	0	0	0	0	0	0	0	0	0	k__Bacteria	p__Proteobacteria	c__Alphaproteobacteria	o__Rhodobacterales	f__Rhodobacteraceae	g__	s__
OTU758	0	0	0	0	0	0	0	0	1	0	0	0	0	0	0	0	0	0	0	0	0	0	0	0	0	0	0	0	0	0	0	0	0	27	0	0	0	0	0	k__Bacteria	p__Proteobacteria	c__Alphaproteobacteria	o__Rhodobacterales	f__Rhodobacteraceae	g__Ketogulonicigenium	s__Ketogulonicigenium vulgare
OTU759	0	0	0	0	0	0	0	0	0	0	0	0	0	0	0	0	0	0	0	0	0	0	0	0	0	0	0	0	0	1	0	0	0	0	0	0	0	0	0	k__Bacteria	p__Proteobacteria	c__Alphaproteobacteria	o__Rhodobacterales	f__Rhodobacteraceae	g__Octadecabacter	s__
OTU760	0	0	0	0	0	0	0	0	0	0	0	1	0	0	0	0	0	0	0	0	0	0	0	0	0	0	0	0	0	0	0	0	0	0	0	0	0	0	0	k__Bacteria	p__Proteobacteria	c__Alphaproteobacteria	o__Rhodobacterales	f__Rhodobacteraceae	g__Pannonibacter	s__Pannonibacter phragmitetus
OTU761	0	42	0	0	0	0	0	0	0	0	0	0	0	0	0	0	0	0	0	0	0	0	0	0	0	0	0	0	0	0	0	0	0	0	0	3	3	0	0	k__Bacteria	p__Proteobacteria	c__Alphaproteobacteria	o__Rhodobacterales	f__Rhodobacteraceae	g__Paracoccus	s__
OTU762	0	0	0	0	0	0	0	0	0	0	0	0	0	0	0	0	0	42	0	0	0	0	0	0	0	0	0	0	0	0	0	0	0	0	0	0	0	0	0	k__Bacteria	p__Proteobacteria	c__Alphaproteobacteria	o__Rhodobacterales	f__Rhodobacteraceae	g__Paracoccus	s__
OTU763	0	77	0	0	0	0	0	0	0	0	0	0	0	6	0	0	0	7	0	0	0	0	0	0	0	0	3	0	0	0	5	5	9	0	0	7	0	0	0	k__Bacteria	p__Proteobacteria	c__Alphaproteobacteria	o__Rhodobacterales	f__Rhodobacteraceae	g__Paracoccus	s__
OTU764	0	5	0	0	0	0	0	0	0	0	0	0	0	0	0	0	0	0	0	0	0	0	0	0	0	0	0	0	0	0	0	0	0	0	0	0	0	0	0	k__Bacteria	p__Proteobacteria	c__Alphaproteobacteria	o__Rhodobacterales	f__Rhodobacteraceae	g__Paracoccus	s__
OTU765	0	0	0	0	0	0	0	0	0	0	0	0	0	0	0	0	0	0	0	0	0	0	7	0	0	0	0	0	0	2	0	0	0	0	0	0	0	0	0	k__Bacteria	p__Proteobacteria	c__Alphaproteobacteria	o__Rhodobacterales	f__Rhodobacteraceae	g__Paracoccus	s__
OTU767	64	0	5	5	6	7	6	7	0	6	0	0	0	0	13	18	10	0	0	53	52	14	0	23	0	0	0	0	0	32	0	0	0	0	0	0	0	0	28	k__Bacteria	p__Proteobacteria	c__Alphaproteobacteria	o__Rhodobacterales	f__Rhodobacteraceae	g__Paracoccus	s__
OTU768	0	0	0	0	0	0	7	0	3	3	5	0	7	6	0	0	9	1	0	0	0	11	4	1	36	3	7	7	1	0	8	5	7	22	2	8	0	4	18	k__Bacteria	p__Proteobacteria	c__Alphaproteobacteria	o__Rhodobacterales	f__Rhodobacteraceae	g__Paracoccus	s__Paracoccus aminovorans
OTU769	3	142	3	2	1	3	0	1	0	0	0	0	0	0	3	5	0	1	0	0	0	0	0	0	0	0	0	0	0	5	0	0	0	0	1	0	0	0	0	k__Bacteria	p__Proteobacteria	c__Alphaproteobacteria	o__Rhodobacterales	f__Rhodobacteraceae	g__Paracoccus	s__Paracoccus chinensis
OTU771	0	0	0	0	0	0	0	0	10	0	10	14	15	32	0	0	0	0	20	0	0	0	0	0	11	29	6	37	51	0	42	21	36	16	18	25	53	29	0	k__Bacteria	p__Proteobacteria	c__Alphaproteobacteria	o__Rhodobacterales	f__Rhodobacteraceae	g__Paracoccus	s__Paracoccus marcusii
OTU772	0	0	0	0	0	0	0	0	0	0	0	0	0	0	0	0	0	0	0	78	0	0	0	0	0	0	0	0	0	0	0	0	0	0	0	0	0	0	0	k__Bacteria	p__Proteobacteria	c__Alphaproteobacteria	o__Rhodobacterales	f__Rhodobacteraceae	g__Paracoccus	s__Paracoccus marinus
OTU773	0	0	0	0	0	0	0	0	0	0	0	0	0	0	0	0	0	0	0	0	0	0	0	0	0	0	0	0	0	0	0	0	0	5	0	0	0	0	0	k__Bacteria	p__Proteobacteria	c__Alphaproteobacteria	o__Rhodobacterales	f__Rhodobacteraceae	g__Paracoccus	s__Paracoccus solventivorans
OTU774	0	0	0	0	0	0	0	0	0	0	0	0	0	0	0	0	0	1	0	0	0	0	0	0	0	0	0	0	0	0	0	0	0	0	0	0	0	0	0	k__Bacteria	p__Proteobacteria	c__Alphaproteobacteria	o__Rhodobacterales	f__Rhodobacteraceae	g__Rhodobacter	s__
OTU775	0	0	0	0	0	0	0	0	0	0	0	0	0	0	0	0	0	0	0	0	0	0	0	1	0	0	0	0	0	0	0	0	0	0	0	0	0	0	0	k__Bacteria	p__Proteobacteria	c__Alphaproteobacteria	o__Rhodobacterales	f__Rhodobacteraceae	g__Rhodobacter	s__
OTU777	0	0	0	0	0	0	0	0	0	0	0	0	0	0	0	0	0	0	0	0	0	0	0	36	0	0	0	0	0	0	5	0	0	0	0	0	0	0	0	k__Bacteria	p__Proteobacteria	c__Alphaproteobacteria	o__Rhodobacterales	f__Rhodobacteraceae	g__Rubellimicrobium	s__
OTU779	0	0	0	0	0	0	0	0	0	0	0	0	0	0	0	0	0	0	0	0	0	0	0	5	0	0	0	0	0	0	0	0	0	0	0	0	0	0	0	k__Bacteria	p__Proteobacteria	c__Alphaproteobacteria	o__Rhodobacterales	f__Rhodobacteraceae	g__Rubellimicrobium	s__
OTU780	0	0	0	0	0	0	0	0	0	0	0	0	0	0	0	0	0	0	0	0	0	0	0	0	0	4	0	0	0	0	0	0	0	0	0	0	0	0	4	k__Bacteria	p__Proteobacteria	c__Alphaproteobacteria	o__Rhodospirillales	f__Acetobacteraceae	g__Acetobacter	s__Acetobacter pasteurianus
OTU781	0	0	0	0	0	0	0	0	0	0	0	0	0	0	0	0	0	0	0	0	0	0	0	0	7	0	0	0	0	0	0	11	0	5	0	0	0	0	0	k__Bacteria	p__Proteobacteria	c__Alphaproteobacteria	o__Rhodospirillales	f__Acetobacteraceae	g__Acetobacter	s__Acetobacter peroxydans
OTU782	0	0	0	0	0	0	0	0	0	0	0	0	0	0	0	0	0	0	0	0	0	0	0	0	0	0	0	0	0	0	0	0	0	0	0	0	2	0	0	k__Bacteria	p__Proteobacteria	c__Alphaproteobacteria	o__Rhodospirillales	f__Acetobacteraceae	g__	s__
OTU783	0	0	0	0	0	0	0	0	0	0	0	0	0	0	0	0	0	0	0	0	0	0	0	0	0	0	0	0	0	0	0	0	0	0	0	0	5	0	0	k__Bacteria	p__Proteobacteria	c__Alphaproteobacteria	o__Rhodospirillales	f__Acetobacteraceae	g__	s__
OTU785	0	0	0	0	0	0	0	0	0	8	0	0	0	0	0	0	0	0	0	0	0	0	0	0	0	0	0	0	0	0	6	0	0	0	0	0	0	0	0	k__Bacteria	p__Proteobacteria	c__Alphaproteobacteria	o__Rhodospirillales	f__Acetobacteraceae	g__Craurococcus	s__
OTU786	0	0	0	0	0	0	0	0	0	0	0	0	0	0	0	0	0	0	0	0	0	0	0	0	0	0	0	0	0	0	0	0	0	0	0	0	3	0	0	k__Bacteria	p__Proteobacteria	c__Alphaproteobacteria	o__Rhodospirillales	f__Acetobacteraceae	g__Roseomonas	s__
OTU787	0	0	0	0	0	0	2	0	14	0	0	0	0	0	0	0	0	0	0	0	0	0	0	0	0	0	1	0	0	0	0	0	0	0	0	0	0	0	1	k__Bacteria	p__Proteobacteria	c__Alphaproteobacteria	o__Rhodospirillales	f__Acetobacteraceae	g__Roseomonas	s__Roseomonas mucosa
OTU788	0	0	0	0	0	0	0	0	0	0	0	0	0	0	0	0	0	0	0	0	0	0	0	0	0	0	0	0	0	0	0	0	0	0	1	0	0	0	0	k__Bacteria	p__Proteobacteria	c__Alphaproteobacteria	o__Rhodospirillales	f__Rhodospirillaceae	g__	s__
OTU789	0	0	0	0	0	0	0	0	0	0	0	0	0	0	0	0	0	0	0	0	0	0	0	0	0	0	0	0	0	0	0	0	0	0	14	0	0	0	0	k__Bacteria	p__Proteobacteria	c__Alphaproteobacteria	o__Rhodospirillales	f__Rhodospirillaceae	g__Azospirillum	s__
OTU790	0	0	0	0	0	0	0	0	0	0	0	0	0	0	0	0	0	0	0	0	0	0	0	0	0	5	0	0	0	0	0	0	3	0	0	0	0	0	0	k__Bacteria	p__Proteobacteria	c__Alphaproteobacteria	o__Rhodospirillales	f__Rhodospirillaceae	g__Azospirillum	s__
OTU791	0	0	0	0	0	0	0	0	0	0	0	0	0	0	0	0	0	0	0	0	0	0	15	23	26	0	2	0	0	0	0	0	0	0	0	0	0	0	0	k__Bacteria	p__Proteobacteria	c__Alphaproteobacteria	o__Rhodospirillales	f__Rhodospirillaceae	g__Azospirillum	s__
OTU792	0	0	0	0	0	0	0	0	0	0	0	0	0	0	0	0	0	0	0	0	0	0	18	0	0	0	0	0	0	0	0	0	0	0	0	0	0	0	0	k__Bacteria	p__Proteobacteria	c__Alphaproteobacteria	o__Rhodospirillales	f__Rhodospirillaceae	g__Azospirillum	s__
OTU793	0	0	0	0	0	0	0	0	0	0	0	0	0	0	0	0	0	0	0	0	0	0	0	5	0	0	0	0	0	0	0	0	0	0	0	0	0	0	0	k__Bacteria	p__Proteobacteria	c__Alphaproteobacteria	o__Rhodospirillales	f__Rhodospirillaceae	g__Azospirillum	s__Azospirillum melinis
OTU794	0	0	0	0	0	0	0	0	0	0	0	0	0	0	0	0	0	0	0	0	0	0	0	0	1	0	0	0	0	0	0	0	0	0	0	0	0	0	0	k__Bacteria	p__Proteobacteria	c__Alphaproteobacteria	o__Rhodospirillales	f__Rhodospirillaceae	g__Skermanella	s__
OTU795	0	0	0	0	0	0	0	0	0	0	0	0	0	0	0	0	0	0	0	0	0	0	0	17	0	0	0	0	0	0	0	0	0	0	0	0	0	0	0	k__Bacteria	p__Proteobacteria	c__Alphaproteobacteria	o__Rhodospirillales	f__Rhodospirillaceae	g__Skermanella	s__Skermanella aerolata
OTU796	0	0	0	0	0	0	0	0	0	0	0	0	0	0	0	0	0	0	0	0	4	0	0	0	0	0	0	0	0	0	0	0	0	0	0	0	0	0	0	k__Bacteria	p__Proteobacteria	c__Alphaproteobacteria	o__Rickettsiales	f__Pelagibacteraceae	g__	s__
OTU799	0	0	0	0	0	0	0	0	0	0	0	0	0	0	0	0	0	0	0	0	0	0	0	0	0	0	0	2	0	1	0	6	0	0	0	0	0	0	3	k__Bacteria	p__Proteobacteria	c__Alphaproteobacteria	o__Sphingomonadales	f__Erythrobacteraceae	g__Altererythrobacter	s__
OTU800	0	0	0	0	0	0	0	0	1	0	0	0	0	3	0	0	0	0	0	0	0	0	0	0	0	0	0	0	0	0	0	0	0	0	0	0	0	0	0	k__Bacteria	p__Proteobacteria	c__Alphaproteobacteria	o__Sphingomonadales	f__Erythrobacteraceae	g__Altererythrobacter	s__
OTU801	0	18	0	0	0	0	4	0	0	0	0	0	0	0	0	0	0	0	0	0	0	0	0	0	0	0	0	0	0	0	0	0	0	0	0	0	0	9	0	k__Bacteria	p__Proteobacteria	c__Alphaproteobacteria	o__Sphingomonadales	f__Erythrobacteraceae	g__Altererythrobacter	s__
OTU802	0	0	0	0	0	0	0	0	0	7	0	0	0	0	0	0	0	0	0	0	0	0	0	0	0	0	0	0	0	0	0	0	0	0	0	0	0	0	0	k__Bacteria	p__Proteobacteria	c__Alphaproteobacteria	o__Sphingomonadales	f__Erythrobacteraceae	g__Altererythrobacter	s__
OTU803	0	0	0	0	0	0	0	0	0	0	0	0	0	0	0	0	1	0	0	0	0	0	0	0	0	0	0	0	0	0	0	0	0	0	0	0	0	0	0	k__Bacteria	p__Proteobacteria	c__Alphaproteobacteria	o__Sphingomonadales	f__Erythrobacteraceae	g__Altererythrobacter	s__
OTU804	0	0	0	0	0	0	0	0	0	0	0	0	0	84	0	0	0	0	0	0	0	0	0	0	0	0	0	0	0	0	0	0	0	0	0	0	0	0	0	k__Bacteria	p__Proteobacteria	c__Alphaproteobacteria	o__Sphingomonadales	f__Erythrobacteraceae	g__	s__
OTU805	0	24	0	0	0	0	0	0	0	0	0	0	0	0	0	0	0	0	0	0	0	0	0	0	0	0	0	0	0	0	0	0	0	0	0	3	0	0	0	k__Bacteria	p__Proteobacteria	c__Alphaproteobacteria	o__Sphingomonadales	f__Erythrobacteraceae	g__Croceicoccus	s__Croceicoccus marinus
OTU806	0	0	0	0	0	0	0	0	0	0	0	0	0	0	0	0	0	0	0	0	0	0	0	0	0	0	0	3	0	0	0	0	0	0	0	0	0	0	0	k__Bacteria	p__Proteobacteria	c__Alphaproteobacteria	o__Sphingomonadales	f__Erythrobacteraceae	g__Erythrobacter	s__
OTU807	0	0	18	0	0	151	0	32	0	0	0	0	19	0	0	0	57	0	0	12	0	0	0	0	0	0	0	0	0	0	0	0	0	0	0	0	0	5	0	k__Bacteria	p__Proteobacteria	c__Alphaproteobacteria	o__Sphingomonadales	f__Sphingomonadaceae	g__	s__
OTU808	0	0	0	0	0	0	0	0	0	0	0	0	0	0	0	0	0	0	0	0	0	0	4	0	5	0	0	0	0	0	0	0	0	0	0	0	0	0	0	k__Bacteria	p__Proteobacteria	c__Alphaproteobacteria	o__Sphingomonadales	f__Sphingomonadaceae	g__	s__
OTU809	0	0	0	0	0	0	0	0	0	0	0	0	0	0	0	0	0	0	0	0	5	0	0	0	0	0	0	0	0	0	0	0	0	0	0	0	0	0	0	k__Bacteria	p__Proteobacteria	c__Alphaproteobacteria	o__Sphingomonadales	f__Sphingomonadaceae	g__	s__
OTU810	0	0	0	0	0	0	0	0	0	0	0	0	0	0	0	0	0	0	0	0	0	0	0	0	0	0	0	0	0	0	0	0	0	0	0	2	0	0	0	k__Bacteria	p__Proteobacteria	c__Alphaproteobacteria	o__Sphingomonadales	f__Sphingomonadaceae	g__Blastomonas	s__Blastomonas natatoria
OTU811	5	2	0	0	0	0	0	0	8	9	3	0	0	0	0	0	0	0	0	0	100	0	2	148	0	0	0	0	0	0	3	0	0	0	0	0	13	0	0	k__Bacteria	p__Proteobacteria	c__Alphaproteobacteria	o__Sphingomonadales	f__Sphingomonadaceae	g__Kaistobacter	s__
OTU812	0	0	0	1	0	0	0	0	0	0	0	0	0	0	0	0	0	0	0	0	0	0	0	0	0	0	0	0	0	0	0	0	0	0	0	0	0	0	0	k__Bacteria	p__Proteobacteria	c__Alphaproteobacteria	o__Sphingomonadales	f__Sphingomonadaceae	g__Novosphingobium	s__
OTU813	0	0	0	0	0	0	0	0	3	0	0	0	0	1	0	0	0	0	0	0	0	0	0	0	0	0	0	0	0	0	0	0	0	0	0	0	0	0	0	k__Bacteria	p__Proteobacteria	c__Alphaproteobacteria	o__Sphingomonadales	f__Sphingomonadaceae	g__Novosphingobium	s__
OTU814	29	17	61	156	136	265	97	51	95	63	73	117	91	60	122	95	190	8	86	58	18	43	102	97	71	100	102	6	0	4	4	14	0	40	0	0	14	26	9	k__Bacteria	p__Proteobacteria	c__Alphaproteobacteria	o__Sphingomonadales	f__Sphingomonadaceae	g__Novosphingobium	s__
OTU815	0	0	0	0	0	0	0	0	0	0	0	0	0	0	0	0	0	0	0	0	0	0	0	0	0	0	0	0	1	0	0	0	5	0	0	3	0	0	0	k__Bacteria	p__Proteobacteria	c__Alphaproteobacteria	o__Sphingomonadales	f__Sphingomonadaceae	g__Novosphingobium	s__
OTU816	0	0	0	32	0	0	15	0	7	0	10	15	0	0	0	13	0	0	0	0	0	5	0	16	0	0	0	0	0	0	0	0	0	25	0	0	0	0	0	k__Bacteria	p__Proteobacteria	c__Alphaproteobacteria	o__Sphingomonadales	f__Sphingomonadaceae	g__Novosphingobium	s__
OTU818	0	0	0	0	0	0	0	0	0	0	0	0	0	0	0	0	0	0	0	0	0	0	0	0	0	8	0	0	0	0	2	0	0	0	0	0	0	0	0	k__Bacteria	p__Proteobacteria	c__Alphaproteobacteria	o__Sphingomonadales	f__Sphingomonadaceae	g__Novosphingobium	s__
OTU819	0	0	0	0	0	0	0	0	0	0	0	0	0	0	0	0	0	0	0	0	0	0	0	0	0	0	0	0	0	0	6	0	5	0	0	0	0	0	0	k__Bacteria	p__Proteobacteria	c__Alphaproteobacteria	o__Sphingomonadales	f__Sphingomonadaceae	g__Novosphingobium	s__Novosphingobium barchaimii
OTU820	0	0	0	0	0	0	0	0	0	0	0	0	0	0	0	0	0	0	0	10	0	0	0	0	0	0	0	0	0	0	0	0	0	0	0	0	0	0	0	k__Bacteria	p__Proteobacteria	c__Alphaproteobacteria	o__Sphingomonadales	f__Sphingomonadaceae	g__Novosphingobium	s__Novosphingobium stygium
OTU821	0	0	0	0	0	0	0	0	0	0	0	0	0	0	0	0	0	0	0	0	0	0	0	0	0	0	0	0	0	0	0	0	0	0	0	61	0	0	0	k__Bacteria	p__Proteobacteria	c__Alphaproteobacteria	o__Sphingomonadales	f__Sphingomonadaceae	g__Sphingobium	s__
OTU822	0	0	0	0	0	0	0	0	0	0	0	0	0	0	0	0	0	0	0	0	0	0	0	0	0	0	0	0	0	0	0	0	0	0	0	0	0	0	2	k__Bacteria	p__Proteobacteria	c__Alphaproteobacteria	o__Sphingomonadales	f__Sphingomonadaceae	g__Sphingobium	s__Sphingobium qiguonii
OTU823	0	0	0	0	0	0	0	0	0	0	0	0	0	0	0	0	0	0	0	0	0	0	0	4	0	0	0	0	0	0	0	0	0	0	0	0	0	0	0	k__Bacteria	p__Proteobacteria	c__Alphaproteobacteria	o__Sphingomonadales	f__Sphingomonadaceae	g__Sphingobium	s__Sphingobium yanoikuyae
OTU824	0	0	0	0	0	0	0	0	0	0	0	0	0	0	0	0	0	0	0	0	0	0	0	0	0	0	0	0	0	0	0	0	0	0	0	2	0	3	0	k__Bacteria	p__Proteobacteria	c__Alphaproteobacteria	o__Sphingomonadales	f__Sphingomonadaceae	g__Sphingobium	s__Sphingomonas yanoikuyae
OTU825	0	0	0	0	0	0	0	0	0	1	0	0	0	0	0	0	0	0	0	0	0	0	0	0	0	0	7	0	0	0	0	3	0	0	3	0	0	0	0	k__Bacteria	p__Proteobacteria	c__Alphaproteobacteria	o__Sphingomonadales	f__Sphingomonadaceae	g__Sphingomonas	s__
OTU826	0	139	0	0	0	19	178	111	221	31	109	43	74	75	156	156	0	80	270	407	32	57	295	192	204	214	331	88	47	48	80	86	67	37	20	53	95	178	94	k__Bacteria	p__Proteobacteria	c__Alphaproteobacteria	o__Sphingomonadales	f__Sphingomonadaceae	g__Sphingomonas	s__
OTU827	0	0	0	0	0	0	0	0	0	0	0	0	0	0	0	0	0	0	0	0	0	0	0	9	0	0	0	0	0	0	0	0	0	0	0	0	0	0	0	k__Bacteria	p__Proteobacteria	c__Alphaproteobacteria	o__Sphingomonadales	f__Sphingomonadaceae	g__Sphingomonas	s__
OTU828	0	0	0	0	0	0	0	0	0	0	0	0	0	0	0	0	0	0	0	0	0	0	0	0	1	0	0	4	0	0	0	0	0	0	0	0	0	0	0	k__Bacteria	p__Proteobacteria	c__Alphaproteobacteria	o__Sphingomonadales	f__Sphingomonadaceae	g__Sphingomonas	s__
OTU829	0	0	0	0	0	0	0	0	0	0	0	0	0	0	0	0	0	0	0	30	0	0	0	0	0	0	0	0	0	0	0	0	0	0	0	0	0	0	0	k__Bacteria	p__Proteobacteria	c__Alphaproteobacteria	o__Sphingomonadales	f__Sphingomonadaceae	g__Sphingomonas	s__
OTU830	0	0	0	0	0	0	0	0	0	0	0	0	0	0	0	0	0	0	0	0	0	0	0	0	0	0	0	0	0	0	0	0	0	0	0	1	0	0	0	k__Bacteria	p__Proteobacteria	c__Alphaproteobacteria	o__Sphingomonadales	f__Sphingomonadaceae	g__Sphingomonas	s__
OTU831	0	0	0	0	0	0	0	0	0	0	0	0	0	0	0	0	0	0	0	0	4	0	0	0	0	0	0	0	0	0	0	0	0	0	0	0	0	0	0	k__Bacteria	p__Proteobacteria	c__Alphaproteobacteria	o__Sphingomonadales	f__Sphingomonadaceae	g__Sphingomonas	s__
OTU833	0	0	0	0	0	0	0	0	0	0	0	0	0	0	0	0	0	0	0	0	0	0	0	0	0	0	0	0	0	0	4	0	0	0	0	0	0	0	0	k__Bacteria	p__Proteobacteria	c__Alphaproteobacteria	o__Sphingomonadales	f__Sphingomonadaceae	g__Sphingomonas	s__
OTU834	0	0	0	0	0	0	0	0	0	0	0	0	0	0	0	0	0	0	0	0	23	0	0	0	0	0	0	0	0	0	0	0	0	0	0	0	0	0	0	k__Bacteria	p__Proteobacteria	c__Alphaproteobacteria	o__Sphingomonadales	f__Sphingomonadaceae	g__Sphingomonas	s__
OTU835	0	0	0	0	0	0	0	0	0	0	0	0	0	0	0	0	0	0	0	0	0	0	0	2	0	0	0	0	0	0	0	0	0	0	0	0	0	0	0	k__Bacteria	p__Proteobacteria	c__Alphaproteobacteria	o__Sphingomonadales	f__Sphingomonadaceae	g__Sphingomonas	s__
OTU836	0	0	0	0	0	0	0	0	0	0	0	0	0	0	0	0	0	0	0	0	0	0	0	0	0	0	0	0	0	0	0	0	0	0	9	0	0	6	0	k__Bacteria	p__Proteobacteria	c__Alphaproteobacteria	o__Sphingomonadales	f__Sphingomonadaceae	g__Sphingomonas	s__
OTU837	0	0	0	0	0	0	0	0	0	0	0	0	0	0	0	0	0	0	0	0	0	0	0	0	0	0	0	0	0	0	4	0	0	0	0	0	0	0	0	k__Bacteria	p__Proteobacteria	c__Alphaproteobacteria	o__Sphingomonadales	f__Sphingomonadaceae	g__Sphingomonas	s__
OTU838	0	0	0	0	0	0	0	0	0	0	3	0	2	0	0	0	0	0	0	0	0	0	0	0	0	0	0	0	0	0	0	0	0	0	0	0	0	0	0	k__Bacteria	p__Proteobacteria	c__Alphaproteobacteria	o__Sphingomonadales	f__Sphingomonadaceae	g__Sphingomonas	s__
OTU839	178	0	19	39	21	8	182	0	0	269	279	225	243	192	263	0	40	0	0	1060	202	239	0	0	0	0	0	0	0	11	0	0	0	55	33	0	7	0	0	k__Bacteria	p__Proteobacteria	c__Alphaproteobacteria	o__Sphingomonadales	f__Sphingomonadaceae	g__Sphingomonas	s__
OTU840	0	0	0	0	0	0	0	0	0	0	0	9	0	0	0	0	0	0	0	0	0	0	0	0	0	5	0	0	0	0	0	0	0	0	0	0	0	0	0	k__Bacteria	p__Proteobacteria	c__Alphaproteobacteria	o__Sphingomonadales	f__Sphingomonadaceae	g__Sphingomonas	s__
OTU841	0	0	0	0	0	0	0	0	0	0	0	0	0	0	0	0	0	0	0	0	0	0	0	0	0	0	0	0	0	0	0	0	0	0	0	14	0	0	0	k__Bacteria	p__Proteobacteria	c__Alphaproteobacteria	o__Sphingomonadales	f__Sphingomonadaceae	g__Sphingomonas	s__
OTU842	0	5	0	0	0	0	0	0	0	0	0	0	0	5	0	0	0	0	0	0	0	0	0	0	0	0	0	0	0	0	0	0	0	0	0	0	0	3	0	k__Bacteria	p__Proteobacteria	c__Alphaproteobacteria	o__Sphingomonadales	f__Sphingomonadaceae	g__Sphingomonas	s__
OTU844	0	0	0	0	0	0	0	0	0	0	0	0	0	0	0	0	0	0	0	0	0	0	0	0	0	0	0	0	0	0	5	0	0	0	0	0	0	0	0	k__Bacteria	p__Proteobacteria	c__Alphaproteobacteria	o__Sphingomonadales	f__Sphingomonadaceae	g__Sphingomonas	s__
OTU845	0	0	4	0	0	0	0	0	1	0	0	4	0	3	4	0	1	0	0	0	0	0	0	0	0	0	5	0	0	0	0	2	0	0	0	0	0	0	5	k__Bacteria	p__Proteobacteria	c__Alphaproteobacteria	o__Sphingomonadales	f__Sphingomonadaceae	g__Sphingomonas	s__
OTU847	0	0	0	0	0	0	4	0	0	0	0	0	1	2	0	1	0	0	0	0	0	0	0	0	0	0	0	0	0	0	0	0	0	4	0	0	0	2	0	k__Bacteria	p__Proteobacteria	c__Alphaproteobacteria	o__Sphingomonadales	f__Sphingomonadaceae	g__Sphingomonas	s__
OTU848	0	0	0	0	0	0	0	0	0	0	0	0	0	0	0	0	0	0	0	0	0	0	0	0	0	0	0	3	0	0	0	0	0	0	0	0	0	0	0	k__Bacteria	p__Proteobacteria	c__Alphaproteobacteria	o__Sphingomonadales	f__Sphingomonadaceae	g__Sphingomonas	s__
OTU850	0	0	0	0	0	0	0	0	0	0	0	0	0	0	0	0	0	0	0	0	0	0	6	0	0	0	0	0	0	0	0	0	0	0	0	0	0	0	0	k__Bacteria	p__Proteobacteria	c__Alphaproteobacteria	o__Sphingomonadales	f__Sphingomonadaceae	g__Sphingomonas	s__
OTU852	0	0	0	0	0	0	0	0	0	0	0	0	0	13	0	0	0	0	0	0	0	0	0	0	0	0	0	0	0	0	0	0	0	0	0	0	0	0	0	k__Bacteria	p__Proteobacteria	c__Alphaproteobacteria	o__Sphingomonadales	f__Sphingomonadaceae	g__Sphingomonas	s__
OTU853	0	0	0	0	0	0	0	0	0	0	0	0	0	0	0	0	0	0	0	0	0	0	0	0	0	0	0	0	0	0	0	0	0	0	0	1	0	0	0	k__Bacteria	p__Proteobacteria	c__Alphaproteobacteria	o__Sphingomonadales	f__Sphingomonadaceae	g__Sphingomonas	s__
OTU855	0	0	57	50	89	0	90	0	0	249	222	0	110	40	0	0	0	0	0	655	0	205	0	0	0	0	0	0	0	0	0	0	0	0	8	0	0	0	0	k__Bacteria	p__Proteobacteria	c__Alphaproteobacteria	o__Sphingomonadales	f__Sphingomonadaceae	g__Sphingomonas	s__
OTU856	0	0	0	0	0	0	3	0	0	0	0	0	0	0	0	0	0	0	0	0	0	0	1	0	0	0	0	0	0	0	0	0	0	0	0	0	0	0	0	k__Bacteria	p__Proteobacteria	c__Alphaproteobacteria	o__Sphingomonadales	f__Sphingomonadaceae	g__Sphingomonas	s__
OTU858	0	0	0	0	0	0	0	0	0	0	0	0	0	0	0	0	0	0	0	0	0	0	0	0	0	0	0	0	0	0	0	0	0	0	8	0	0	0	0	k__Bacteria	p__Proteobacteria	c__Alphaproteobacteria	o__Sphingomonadales	f__Sphingomonadaceae	g__Sphingomonas	s__
OTU859	0	0	0	0	0	0	0	0	0	0	0	78	0	0	0	0	0	0	0	0	0	0	0	0	0	0	0	0	0	0	0	0	0	0	0	0	0	0	0	k__Bacteria	p__Proteobacteria	c__Alphaproteobacteria	o__Sphingomonadales	f__Sphingomonadaceae	g__Sphingomonas	s__
OTU860	0	0	0	15	2	0	0	1	0	0	0	0	0	0	0	0	0	0	14	0	0	0	0	0	0	0	0	13	0	0	0	23	0	0	31	6	30	7	0	k__Bacteria	p__Proteobacteria	c__Alphaproteobacteria	o__Sphingomonadales	f__Sphingomonadaceae	g__Sphingomonas	s__Caulobacter leidyi
OTU861	10	0	0	0	0	0	0	0	0	0	0	0	0	0	0	0	0	0	0	0	0	0	0	0	0	0	0	0	0	0	0	0	0	0	0	0	0	0	0	k__Bacteria	p__Proteobacteria	c__Alphaproteobacteria	o__Sphingomonadales	f__Sphingomonadaceae	g__Sphingomonas	s__Sphingomonas aestuarii
OTU862	0	49	0	0	0	0	0	0	0	0	0	0	0	0	0	0	0	0	0	0	0	0	0	0	0	0	0	0	0	0	0	0	0	0	25	0	0	0	0	k__Bacteria	p__Proteobacteria	c__Alphaproteobacteria	o__Sphingomonadales	f__Sphingomonadaceae	g__Sphingomonas	s__Sphingomonas aquatilis
OTU863	0	0	0	0	0	0	0	0	0	0	0	0	0	0	0	0	0	0	0	0	0	0	0	0	0	0	0	0	0	0	0	0	0	0	7	0	0	0	0	k__Bacteria	p__Proteobacteria	c__Alphaproteobacteria	o__Sphingomonadales	f__Sphingomonadaceae	g__Sphingomonas	s__Sphingomonas asaccharolytica
OTU864	3241	357	1426	4403	2293	3928	2168	1936	1771	1439	1452	4275	2652	2034	8848	2443	5416	77	2433	4164	1875	1330	2457	1451	1049	1413	2899	111	36	165	63	459	77	919	0	0	0	1171	702	k__Bacteria	p__Proteobacteria	c__Alphaproteobacteria	o__Sphingomonadales	f__Sphingomonadaceae	g__Sphingomonas	s__Sphingomonas azotifigens
OTU865	3	0	5	17	8	40	14	4	7	0	2	21	2	0	47	5	12	0	0	0	0	0	9	21	4	0	7	0	0	0	0	0	0	0	0	0	0	0	0	k__Bacteria	p__Proteobacteria	c__Alphaproteobacteria	o__Sphingomonadales	f__Sphingomonadaceae	g__Sphingomonas	s__Sphingomonas dokdonensis
OTU866	0	0	0	0	0	0	0	0	0	0	0	0	0	0	0	0	0	0	0	0	0	0	0	0	0	0	0	0	0	0	8	0	0	0	0	2	0	0	0	k__Bacteria	p__Proteobacteria	c__Alphaproteobacteria	o__Sphingomonadales	f__Sphingomonadaceae	g__Sphingomonas	s__Sphingomonas echinoides
OTU867	0	0	0	0	0	0	0	0	0	0	0	0	0	0	0	0	0	0	0	0	0	0	0	0	0	0	0	0	0	0	0	0	0	0	0	0	7	0	0	k__Bacteria	p__Proteobacteria	c__Alphaproteobacteria	o__Sphingomonadales	f__Sphingomonadaceae	g__Sphingomonas	s__Sphingomonas faeni
OTU868	0	0	0	0	0	0	0	0	0	14	0	0	0	0	0	0	0	0	0	0	0	0	0	0	0	0	0	0	0	0	0	0	0	0	0	0	0	0	0	k__Bacteria	p__Proteobacteria	c__Alphaproteobacteria	o__Sphingomonadales	f__Sphingomonadaceae	g__Sphingomonas	s__Sphingomonas koreensis
OTU869	0	0	0	0	0	0	0	0	0	0	0	0	0	0	0	0	0	0	0	0	0	0	0	0	0	0	0	0	0	0	0	0	0	0	0	4	0	0	0	k__Bacteria	p__Proteobacteria	c__Alphaproteobacteria	o__Sphingomonadales	f__Sphingomonadaceae	g__Sphingomonas	s__Sphingomonas leidyi
OTU870	0	0	0	0	0	0	13	0	0	0	0	0	0	0	0	0	0	0	0	0	0	0	0	0	0	0	0	0	0	0	0	0	0	0	0	0	0	0	0	k__Bacteria	p__Proteobacteria	c__Alphaproteobacteria	o__Sphingomonadales	f__Sphingomonadaceae	g__Sphingomonas	s__Sphingomonas mali
OTU871	129	0	0	0	11	120	165	197	244	93	263	159	176	204	515	264	151	31	382	511	438	134	357	193	194	285	344	74	136	283	70	534	116	2156	0	0	0	4637	249	k__Bacteria	p__Proteobacteria	c__Alphaproteobacteria	o__Sphingomonadales	f__Sphingomonadaceae	g__Sphingomonas	s__Sphingomonas melonis
OTU872	0	0	0	0	0	0	0	0	0	0	0	0	0	0	0	0	0	3	0	0	0	0	0	0	0	0	0	0	0	0	0	0	0	1	0	0	6	0	0	k__Bacteria	p__Proteobacteria	c__Alphaproteobacteria	o__Sphingomonadales	f__Sphingomonadaceae	g__Sphingomonas	s__Sphingomonas mucosissima
OTU873	0	0	0	0	0	0	0	0	0	0	0	0	0	0	0	1	0	0	0	0	0	0	0	0	0	0	0	0	0	0	0	0	0	0	0	0	0	0	0	k__Bacteria	p__Proteobacteria	c__Alphaproteobacteria	o__Sphingomonadales	f__Sphingomonadaceae	g__Sphingomonas	s__Sphingomonas phyllosphaerae
OTU874	0	0	2	0	7	0	0	0	0	0	0	0	0	0	0	0	0	0	0	0	0	0	0	0	0	0	0	0	0	0	0	0	0	0	0	0	0	0	0	k__Bacteria	p__Proteobacteria	c__Alphaproteobacteria	o__Sphingomonadales	f__Sphingomonadaceae	g__Sphingomonas	s__Sphingomonas roseiflava
OTU875	149	0	207	462	513	379	696	0	0	906	937	1716	786	495	1300	0	547	18	0	2327	377	785	0	0	0	0	0	0	0	0	2	0	0	0	64	0	0	0	0	k__Bacteria	p__Proteobacteria	c__Alphaproteobacteria	o__Sphingomonadales	f__Sphingomonadaceae	g__Sphingomonas	s__Sphingomonas wittichii
OTU876	1212	124	221	253	339	704	532	393	572	547	769	2395	697	363	2103	663	581	75	582	2328	367	625	1019	450	296	596	608	234	196	174	161	2101	123	1139	137	69	97	2541	219	k__Bacteria	p__Proteobacteria	c__Alphaproteobacteria	o__Sphingomonadales	f__Sphingomonadaceae	g__Sphingomonas	s__Sphingomonas yabuuchiae
OTU877	0	0	27	0	0	0	0	9	0	55	15	46	53	0	0	46	0	0	0	0	0	0	0	0	0	0	0	0	0	0	0	0	0	0	0	0	0	0	0	k__Bacteria	p__Proteobacteria	c__Alphaproteobacteria	o__Sphingomonadales	f__Sphingomonadaceae	g__Sphingomonas	s__Sphingomonas yunnanensis
OTU879	11	0	0	0	0	0	0	0	0	0	0	0	0	1	0	0	0	0	0	0	0	0	0	0	0	0	0	0	0	7	0	0	0	0	0	0	0	0	0	k__Bacteria	p__Proteobacteria	c__Alphaproteobacteria	o__Sphingomonadales	f__Sphingomonadaceae	g__Sphingopyxis	s__Sphingopyxis alaskensis
OTU880	0	0	0	0	0	0	0	0	0	0	0	11	0	0	3	0	0	0	0	0	0	0	0	0	0	0	0	0	0	0	0	0	0	0	0	0	0	0	0	k__Bacteria	p__Proteobacteria	c__Alphaproteobacteria	o__Sphingomonadales	f__	g__	s__
OTU881	0	0	8	0	0	0	0	0	0	0	0	0	0	0	0	0	0	0	96	0	0	0	0	0	0	0	0	0	0	0	0	0	0	0	0	0	0	0	24	k__Bacteria	p__Proteobacteria	c__Betaproteobacteria	o__Burkholderiales	f__Alcaligenaceae	g__Achromobacter	s__Achromobacter aegrifaciens
OTU882	0	8	0	29	35	0	0	0	54	39	76	37	51	71	34	39	25	0	0	0	0	32	0	18	0	58	30	77	0	61	89	66	61	45	89	0	91	0	0	k__Bacteria	p__Proteobacteria	c__Betaproteobacteria	o__Burkholderiales	f__Alcaligenaceae	g__Achromobacter	s__Achromobacter denitrificans
OTU883	0	0	17	0	0	0	0	13	0	0	0	0	0	0	0	0	0	0	37	0	73	0	13	0	0	0	0	0	0	0	0	0	0	0	0	0	0	22	70	k__Bacteria	p__Proteobacteria	c__Betaproteobacteria	o__Burkholderiales	f__Alcaligenaceae	g__Achromobacter	s__Achromobacter insolitus
OTU884	159	83	0	0	0	19	0	0	6	0	0	0	0	0	0	0	0	0	47	200	74	0	0	15	5	9	0	5	0	14	20	4	0	5	9	24	39	0	0	k__Bacteria	p__Proteobacteria	c__Betaproteobacteria	o__Burkholderiales	f__Alcaligenaceae	g__Achromobacter	s__Achromobacter insuavis
OTU885	1	0	1	0	0	0	0	0	6	0	0	0	0	0	0	0	0	0	0	0	5	0	0	0	0	0	0	0	0	0	0	0	0	0	40	0	0	0	11	k__Bacteria	p__Proteobacteria	c__Betaproteobacteria	o__Burkholderiales	f__Alcaligenaceae	g__Achromobacter	s__Achromobacter piechaudii
OTU887	26	165	0	0	0	0	40	0	0	0	0	0	0	0	0	0	0	62	10	0	10	0	23	0	59	5	0	0	64	0	0	0	0	0	10	75	0	0	0	k__Bacteria	p__Proteobacteria	c__Betaproteobacteria	o__Burkholderiales	f__Alcaligenaceae	g__Achromobacter	s__Achromobacter xylosoxidans
OTU888	0	0	0	0	0	0	0	0	0	0	0	0	0	0	0	0	0	0	0	0	0	0	0	0	0	0	0	0	0	0	0	0	6	0	0	0	0	0	0	k__Bacteria	p__Proteobacteria	c__Betaproteobacteria	o__Burkholderiales	f__Alcaligenaceae	g__Achromobacter	s__
OTU889	0	0	0	0	0	0	0	0	0	0	0	0	0	0	0	0	0	0	0	0	14	0	0	0	0	0	0	0	0	0	0	0	0	0	0	0	0	0	0	k__Bacteria	p__Proteobacteria	c__Betaproteobacteria	o__Burkholderiales	f__Alcaligenaceae	g__Achromobacter	s__
OTU890	489	32	0	0	0	0	0	0	2	4	0	3	0	0	0	0	0	21	0	0	5	0	0	0	1	0	3	0	0	3	0	0	9	0	0	0	0	6	0	k__Bacteria	p__Proteobacteria	c__Betaproteobacteria	o__Burkholderiales	f__Alcaligenaceae	g__Alcaligenes	s__Alcaligenes faecalis
OTU891	0	0	0	0	0	0	0	0	0	0	0	0	0	0	0	0	0	0	0	63	0	0	0	0	0	0	0	0	0	0	0	0	0	0	0	0	0	0	0	k__Bacteria	p__Proteobacteria	c__Betaproteobacteria	o__Burkholderiales	f__Alcaligenaceae	g__Alcaligenes	s__
OTU892	0	0	0	0	0	0	0	0	0	0	0	0	0	0	0	0	0	0	0	0	0	0	0	18	0	0	0	0	0	0	0	0	0	0	0	0	0	0	0	k__Bacteria	p__Proteobacteria	c__Betaproteobacteria	o__Burkholderiales	f__Alcaligenaceae	g__	s__
OTU893	0	0	0	0	0	0	0	0	0	0	0	0	0	0	0	0	0	0	0	0	34	0	0	0	0	0	0	0	0	0	0	0	0	0	0	0	0	0	0	k__Bacteria	p__Proteobacteria	c__Betaproteobacteria	o__Burkholderiales	f__Alcaligenaceae	g__	s__
OTU895	0	0	0	0	0	0	0	0	0	0	0	0	0	0	0	0	0	0	0	0	0	0	0	0	0	0	0	0	0	0	0	0	0	0	0	0	4	0	0	k__Bacteria	p__Proteobacteria	c__Betaproteobacteria	o__Burkholderiales	f__Alcaligenaceae	g__Derxia	s__
OTU896	0	0	0	0	0	0	0	0	0	0	0	0	0	5	1	0	0	0	0	0	0	0	0	0	0	0	0	0	0	0	0	0	0	0	0	0	0	0	0	k__Bacteria	p__Proteobacteria	c__Betaproteobacteria	o__Burkholderiales	f__Alcaligenaceae	g__Pigmentiphaga	s__Pigmentiphaga daeguensis
OTU898	0	0	0	0	0	0	0	0	0	0	0	0	0	0	0	0	0	0	0	0	0	0	0	0	0	0	0	0	0	0	3	0	2	0	0	0	0	0	0	k__Bacteria	p__Proteobacteria	c__Betaproteobacteria	o__Burkholderiales	f__Burkholderiaceae	g__	s__
OTU899	0	0	0	0	0	0	0	0	0	0	0	0	0	0	0	0	0	0	0	0	8	0	0	0	0	0	0	0	0	0	0	0	0	0	0	0	0	0	0	k__Bacteria	p__Proteobacteria	c__Betaproteobacteria	o__Burkholderiales	f__Burkholderiaceae	g__Burkholderia	s__
OTU900	0	0	0	0	0	0	0	0	0	0	0	0	1	0	0	1	0	0	0	0	0	2	0	0	0	0	0	0	0	0	0	0	0	0	0	0	0	0	0	k__Bacteria	p__Proteobacteria	c__Betaproteobacteria	o__Burkholderiales	f__Burkholderiaceae	g__Burkholderia	s__
OTU901	0	0	0	0	0	0	0	0	0	0	0	0	0	0	0	0	0	0	11	0	0	0	0	0	0	0	0	0	0	0	0	0	0	0	0	0	0	0	0	k__Bacteria	p__Proteobacteria	c__Betaproteobacteria	o__Burkholderiales	f__Burkholderiaceae	g__Burkholderia	s__
OTU902	0	0	0	0	0	0	0	1	0	0	0	0	0	0	0	0	0	0	2	0	0	0	5	0	0	0	0	0	0	0	0	0	0	0	0	0	0	0	0	k__Bacteria	p__Proteobacteria	c__Betaproteobacteria	o__Burkholderiales	f__Burkholderiaceae	g__Burkholderia	s__Burkholderia ambifaria
OTU903	0	0	0	0	4	0	0	0	0	0	0	0	0	0	0	0	0	0	0	0	0	0	0	0	0	0	0	0	0	0	0	0	0	0	0	0	0	0	0	k__Bacteria	p__Proteobacteria	c__Betaproteobacteria	o__Burkholderiales	f__Burkholderiaceae	g__Burkholderia	s__Burkholderia arboris
OTU904	0	0	0	0	0	0	0	2	0	0	0	3	0	0	0	0	0	0	1	0	0	3	0	3	0	0	0	0	0	0	0	571	0	0	0	0	0	0	611	k__Bacteria	p__Proteobacteria	c__Betaproteobacteria	o__Burkholderiales	f__Burkholderiaceae	g__Burkholderia	s__Burkholderia cenocepacia
OTU905	2060	272	1677	3525	12330	4304	3684	18551	5114	10181	6327	4112	3174	2363	3128	5049	5696	109	5531	9049	1108	20521	4645	2337	4743	4002	3736	592	22	880	344	842	285	131	916	7	25	267	918	k__Bacteria	p__Proteobacteria	c__Betaproteobacteria	o__Burkholderiales	f__Burkholderiaceae	g__Burkholderia	s__Burkholderia cepacia
OTU906	0	0	0	0	5	0	0	0	0	0	0	0	0	0	0	0	0	0	0	0	0	0	0	0	0	0	0	0	0	0	0	0	0	0	0	0	0	0	0	k__Bacteria	p__Proteobacteria	c__Betaproteobacteria	o__Burkholderiales	f__Burkholderiaceae	g__Burkholderia	s__Burkholderia contaminans
OTU907	0	0	0	0	0	0	0	0	0	0	0	0	0	0	0	0	0	0	0	4	0	0	0	0	0	0	0	0	0	0	0	0	0	0	0	0	0	0	0	k__Bacteria	p__Proteobacteria	c__Betaproteobacteria	o__Burkholderiales	f__Burkholderiaceae	g__Burkholderia	s__Burkholderia fungorum
OTU909	0	0	0	0	15	4	14	30	0	12	0	0	0	0	7	168	8	0	0	14	0	19	7	0	0	0	16	0	0	0	0	0	0	0	0	0	0	0	0	k__Bacteria	p__Proteobacteria	c__Betaproteobacteria	o__Burkholderiales	f__Burkholderiaceae	g__Burkholderia	s__Burkholderia vietnamiensis
OTU910	43	229	9	13	0	17	44	0	24	0	0	19	15	51	20	0	28	24	0	47	0	17	0	28	0	53	32	62	0	21	74	26	18	0	59	14	65	26	42	k__Bacteria	p__Proteobacteria	c__Betaproteobacteria	o__Burkholderiales	f__Burkholderiaceae	g__Cupriavidus	s__Cupriavidus gilardii
OTU911	0	0	0	0	0	0	0	0	0	0	0	0	0	0	0	0	0	0	0	0	0	0	2	0	3	0	0	0	0	3	0	0	0	0	4	0	0	0	0	k__Bacteria	p__Proteobacteria	c__Betaproteobacteria	o__Burkholderiales	f__Burkholderiaceae	g__Cupriavidus	s__Cupriavidus pauculus
OTU912	0	0	0	0	3	0	0	0	0	3	0	0	0	0	0	0	0	0	0	0	0	0	0	0	0	0	0	0	25	0	0	0	0	0	0	0	0	0	0	k__Bacteria	p__Proteobacteria	c__Betaproteobacteria	o__Burkholderiales	f__Burkholderiaceae	g__Cupriavidus	s__Cupriavidus respiraculi
OTU913	0	0	0	0	0	0	0	0	0	0	0	0	0	0	0	0	0	0	2	0	0	0	0	0	0	0	0	0	0	0	0	0	0	0	0	0	0	0	0	k__Bacteria	p__Proteobacteria	c__Betaproteobacteria	o__Burkholderiales	f__Burkholderiaceae	g__Lautropia	s__
OTU914	0	0	0	0	0	0	0	0	0	0	0	0	0	0	0	0	0	0	8	0	0	0	0	0	0	0	0	0	0	0	0	0	0	0	0	0	0	0	0	k__Bacteria	p__Proteobacteria	c__Betaproteobacteria	o__Burkholderiales	f__Burkholderiaceae	g__Lautropia	s__
OTU915	10	0	0	0	0	0	0	0	0	0	0	0	0	0	0	0	0	0	0	0	0	0	0	0	0	0	0	0	0	0	0	0	0	0	0	0	0	0	0	k__Bacteria	p__Proteobacteria	c__Betaproteobacteria	o__Burkholderiales	f__Burkholderiaceae	g__Lautropia	s__
OTU917	0	0	0	0	0	0	0	0	3	0	4	0	0	0	0	0	0	0	0	0	0	0	0	0	0	0	0	0	0	0	0	0	0	0	0	0	0	0	0	k__Bacteria	p__Proteobacteria	c__Betaproteobacteria	o__Burkholderiales	f__Burkholderiaceae	g__Lautropia	s__
OTU918	4611	1047	5109	7028	8154	13842	6467	4848	3505	4656	3143	5572	3508	3714	3215	6171	11862	235	7071	3667	1753	4631	6799	2018	2145	3861	5648	752	178	2130	548	1130	886	1109	669	113	88	379	637	k__Bacteria	p__Proteobacteria	c__Betaproteobacteria	o__Burkholderiales	f__Burkholderiaceae	g__Ralstonia	s__Ralstonia mannitolilytica
OTU919	0	0	0	0	0	0	0	0	0	2	0	0	2	0	0	0	0	1	0	166	0	0	0	0	0	0	0	0	0	72	0	0	0	0	11	0	0	1	0	k__Bacteria	p__Proteobacteria	c__Betaproteobacteria	o__Burkholderiales	f__Burkholderiaceae	g__Ralstonia	s__Ralstonia pickettii
OTU920	0	0	0	0	0	0	0	0	0	0	0	0	0	0	0	0	0	0	11	0	0	0	0	0	0	0	0	0	0	0	0	0	0	0	0	0	0	0	0	k__Bacteria	p__Proteobacteria	c__Betaproteobacteria	o__Burkholderiales	f__Comamonadaceae	g__Acidovorax	s__Acidovorax caeni
OTU921	0	0	0	0	0	0	0	0	0	0	0	0	0	0	0	0	0	0	0	0	0	0	0	0	0	0	0	0	0	0	0	0	7	0	0	0	0	0	0	k__Bacteria	p__Proteobacteria	c__Betaproteobacteria	o__Burkholderiales	f__Comamonadaceae	g__Acidovorax	s__Acidovorax citrulli
OTU922	0	0	0	0	0	0	0	0	0	0	0	0	0	0	0	0	0	0	0	0	0	0	0	0	0	0	0	0	0	0	0	0	0	0	0	0	8	0	0	k__Bacteria	p__Proteobacteria	c__Betaproteobacteria	o__Burkholderiales	f__Comamonadaceae	g__Acidovorax	s__Acidovorax defluvii
OTU923	0	37	98	299	189	278	43	8	61	6	2	26	32	48	22	5	506	42	0	37	323	22	6	43	12	61	18	77	62	27	75	35	19	14	10	21	27	37	74	k__Bacteria	p__Proteobacteria	c__Betaproteobacteria	o__Burkholderiales	f__Comamonadaceae	g__Acidovorax	s__Acidovorax delafieldii
OTU924	0	0	0	0	0	0	0	0	0	0	2	0	0	0	0	0	0	0	0	0	0	0	0	0	0	0	0	0	0	0	0	0	0	4	0	0	0	0	0	k__Bacteria	p__Proteobacteria	c__Betaproteobacteria	o__Burkholderiales	f__Comamonadaceae	g__Acidovorax	s__Acidovorax soli
OTU925	0	0	0	0	0	0	0	0	0	0	0	0	0	5	0	0	0	0	0	0	0	0	0	0	0	0	0	0	4	0	6	0	0	4	0	11	0	0	0	k__Bacteria	p__Proteobacteria	c__Betaproteobacteria	o__Burkholderiales	f__Comamonadaceae	g__Acidovorax	s__Acidovorax temperans
OTU926	0	0	0	0	0	0	0	0	0	0	0	0	0	0	0	0	0	0	0	0	0	0	0	0	0	0	0	0	0	0	0	1	0	0	0	0	0	0	2	k__Bacteria	p__Proteobacteria	c__Betaproteobacteria	o__Burkholderiales	f__Comamonadaceae	g__Acidovorax	s__Acidovorax valerianellae
OTU927	3	0	0	0	0	0	0	0	0	0	0	5	0	0	0	0	0	0	0	0	0	0	0	0	5	0	0	0	0	0	0	0	11	0	0	0	0	0	0	k__Bacteria	p__Proteobacteria	c__Betaproteobacteria	o__Burkholderiales	f__Comamonadaceae	g__Acidovorax	s__
OTU928	0	0	0	0	0	0	21	4	0	0	12	0	0	0	0	0	0	0	0	0	0	0	0	0	19	0	0	0	33	12	0	31	10	0	0	0	45	26	32	k__Bacteria	p__Proteobacteria	c__Betaproteobacteria	o__Burkholderiales	f__Comamonadaceae	g__Acidovorax	s__
OTU929	0	0	0	9	0	0	0	0	0	0	0	0	10	30	0	0	0	7	0	0	0	0	0	0	0	0	0	24	0	0	0	0	0	0	0	0	0	0	0	k__Bacteria	p__Proteobacteria	c__Betaproteobacteria	o__Burkholderiales	f__Comamonadaceae	g__Acidovorax	s__
OTU930	0	0	0	0	0	0	0	0	0	0	0	0	0	0	0	0	0	22	0	0	0	0	0	0	0	0	0	12	0	0	6	2	0	5	0	8	0	0	0	k__Bacteria	p__Proteobacteria	c__Betaproteobacteria	o__Burkholderiales	f__Comamonadaceae	g__Acidovorax	s__
OTU931	0	36	0	0	0	0	0	0	0	0	0	4	0	0	0	13	0	0	0	0	0	0	0	0	0	0	14	0	0	13	23	0	2	12	0	36	0	0	0	k__Bacteria	p__Proteobacteria	c__Betaproteobacteria	o__Burkholderiales	f__Comamonadaceae	g__Acidovorax	s__
OTU932	0	0	0	0	0	0	0	0	0	0	0	0	0	0	0	0	0	6	0	0	0	0	0	0	0	0	0	0	0	0	0	0	0	0	0	0	0	0	0	k__Bacteria	p__Proteobacteria	c__Betaproteobacteria	o__Burkholderiales	f__Comamonadaceae	g__Acidovorax	s__
OTU933	0	0	0	0	0	0	0	0	0	0	0	0	0	0	0	0	0	5	0	0	0	0	0	0	0	0	0	0	0	0	0	0	8	0	0	0	0	0	0	k__Bacteria	p__Proteobacteria	c__Betaproteobacteria	o__Burkholderiales	f__Comamonadaceae	g__Acidovorax	s__
OTU934	0	0	0	0	0	0	0	0	0	0	0	0	0	0	0	0	0	0	0	0	0	0	0	0	0	0	0	0	0	0	0	0	0	0	0	5	0	0	0	k__Bacteria	p__Proteobacteria	c__Betaproteobacteria	o__Burkholderiales	f__Comamonadaceae	g__Acidovorax	s__
OTU935	0	0	0	0	0	0	0	0	0	0	0	0	0	0	0	0	0	0	0	0	0	0	0	0	0	0	0	2	0	0	0	0	0	0	0	0	0	0	0	k__Bacteria	p__Proteobacteria	c__Betaproteobacteria	o__Burkholderiales	f__Comamonadaceae	g__Aquabacterium	s__
OTU936	22	42	40	18	52	26	105	65	71	24	61	77	23	103	677	39	16	18	45	79	67	19	67	22	42	71	64	33	23	24	54	11	42	25	13	24	0	23	34	k__Bacteria	p__Proteobacteria	c__Betaproteobacteria	o__Burkholderiales	f__Comamonadaceae	g__Aquabacterium	s__
OTU937	0	0	0	0	0	0	0	0	0	0	0	0	0	0	0	0	0	0	0	0	0	0	0	0	0	0	0	0	0	0	0	0	0	0	0	0	4	0	0	k__Bacteria	p__Proteobacteria	c__Betaproteobacteria	o__Burkholderiales	f__Comamonadaceae	g__	s__
OTU938	0	0	0	0	0	0	0	0	0	0	0	0	0	0	0	0	0	0	0	0	0	0	4	0	0	0	0	0	0	0	0	0	0	0	0	0	0	0	0	k__Bacteria	p__Proteobacteria	c__Betaproteobacteria	o__Burkholderiales	f__Comamonadaceae	g__	s__
OTU939	0	0	0	0	0	0	0	0	0	0	0	0	0	0	0	0	0	0	0	0	0	15	0	0	0	0	0	0	0	0	0	0	0	0	0	0	0	0	0	k__Bacteria	p__Proteobacteria	c__Betaproteobacteria	o__Burkholderiales	f__Comamonadaceae	g__	s__
OTU940	4	0	0	0	0	0	0	0	0	0	0	0	0	0	0	0	0	0	6	0	0	0	0	0	0	0	0	0	0	0	0	0	0	0	0	0	0	0	0	k__Bacteria	p__Proteobacteria	c__Betaproteobacteria	o__Burkholderiales	f__Comamonadaceae	g__	s__
OTU941	0	0	0	1	0	0	0	0	0	0	0	0	7	0	0	0	0	18	0	0	0	0	0	0	0	0	0	8	0	29	0	0	23	0	0	7	0	13	0	k__Bacteria	p__Proteobacteria	c__Betaproteobacteria	o__Burkholderiales	f__Comamonadaceae	g__	s__
OTU943	64	0	12	24	12	9	27	10	0	17	17	32	19	36	28	21	10	88	53	0	0	28	25	0	36	17	15	68	81	51	47	47	40	167	62	29	53	33	12	k__Bacteria	p__Proteobacteria	c__Betaproteobacteria	o__Burkholderiales	f__Comamonadaceae	g__	s__
OTU944	0	0	0	0	0	0	0	0	0	0	0	0	0	0	0	0	0	0	0	0	0	0	0	0	0	0	0	0	0	0	0	23	0	0	0	0	0	0	0	k__Bacteria	p__Proteobacteria	c__Betaproteobacteria	o__Burkholderiales	f__Comamonadaceae	g__	s__
OTU945	0	0	0	0	0	0	0	0	0	0	0	0	0	0	0	0	0	0	0	0	0	0	0	0	0	0	0	2	0	0	0	0	0	0	0	0	0	0	0	k__Bacteria	p__Proteobacteria	c__Betaproteobacteria	o__Burkholderiales	f__Comamonadaceae	g__	s__
OTU946	0	0	23	32	4	10	0	0	167	0	0	0	7	39	0	55	255	0	63	0	0	126	0	85	0	142	100	0	0	0	0	0	0	0	0	0	0	0	0	k__Bacteria	p__Proteobacteria	c__Betaproteobacteria	o__Burkholderiales	f__Comamonadaceae	g__	s__
OTU947	0	0	0	0	0	0	9	0	0	0	0	0	0	5	0	0	0	0	0	0	0	0	0	0	0	0	0	0	0	0	0	0	0	0	9	0	0	0	10	k__Bacteria	p__Proteobacteria	c__Betaproteobacteria	o__Burkholderiales	f__Comamonadaceae	g__	s__
OTU948	0	0	0	0	0	0	0	0	0	0	0	0	0	0	0	0	0	0	0	0	0	0	0	0	0	0	0	0	0	0	3	0	0	0	0	0	0	0	0	k__Bacteria	p__Proteobacteria	c__Betaproteobacteria	o__Burkholderiales	f__Comamonadaceae	g__Caenimonas	s__
OTU949	0	0	0	0	0	0	0	0	0	0	0	0	0	0	0	0	0	0	0	0	0	0	0	0	0	0	0	0	0	0	0	0	0	0	0	3	0	0	0	k__Bacteria	p__Proteobacteria	c__Betaproteobacteria	o__Burkholderiales	f__Comamonadaceae	g__Comamonas	s__
OTU951	0	0	0	0	0	0	0	0	0	0	0	0	0	0	0	0	0	0	0	0	0	0	0	0	0	0	0	0	0	0	0	179	0	51	0	0	0	73	49	k__Bacteria	p__Proteobacteria	c__Betaproteobacteria	o__Burkholderiales	f__Comamonadaceae	g__Comamonas	s__Comamonas aquatica
OTU952	203	67	582	469	1835	2253	143	352	131	92	82	856	150	169	629	195	1040	21	250	0	0	140	289	90	46	68	299	56	0	27	0	157	20	29	27	9	3	24	33	k__Bacteria	p__Proteobacteria	c__Betaproteobacteria	o__Burkholderiales	f__Comamonadaceae	g__Comamonas	s__Comamonas testosteroni
OTU953	0	45	0	0	0	0	0	0	0	0	0	0	0	0	0	0	0	0	0	0	0	0	0	0	0	0	0	0	0	0	0	0	0	0	0	0	0	0	0	k__Bacteria	p__Proteobacteria	c__Betaproteobacteria	o__Burkholderiales	f__Comamonadaceae	g__Curvibacter	s__Curvibacter gracilis
OTU954	0	0	0	8	0	0	6	2	0	5	0	0	1	0	9	0	0	0	0	0	0	0	0	0	0	0	0	0	0	0	0	0	0	0	0	0	0	0	0	k__Bacteria	p__Proteobacteria	c__Betaproteobacteria	o__Burkholderiales	f__Comamonadaceae	g__Delftia	s__
OTU956	323	387	11	0	7	8	0	0	8	0	4	16	6	14	0	4	16	60	178	916	400	19	26	59	18	58	27	56	54	31	59	5	20	11	23	64	171	67	36	k__Bacteria	p__Proteobacteria	c__Betaproteobacteria	o__Burkholderiales	f__Comamonadaceae	g__Delftia	s__Delftia acidovorans
OTU957	0	0	0	0	0	0	0	0	0	0	0	0	0	0	0	0	0	0	0	1	0	0	0	0	0	0	0	0	0	0	0	3	0	0	0	0	0	0	0	k__Bacteria	p__Proteobacteria	c__Betaproteobacteria	o__Burkholderiales	f__Comamonadaceae	g__Delftia	s__Delftia lacustris
OTU958	0	0	0	0	0	0	0	0	0	0	0	0	0	0	0	0	0	0	0	0	0	0	0	0	0	0	0	0	0	111	0	1786	235	97	31	0	47	0	415	k__Bacteria	p__Proteobacteria	c__Betaproteobacteria	o__Burkholderiales	f__Comamonadaceae	g__Delftia	s__Delftia tsuruhatensis
OTU959	3	0	0	0	0	0	0	0	0	0	0	4	0	0	0	0	0	3	0	0	0	0	3	0	1	0	0	9	0	4	0	1	0	34	0	0	24	0	6	k__Bacteria	p__Proteobacteria	c__Betaproteobacteria	o__Burkholderiales	f__Comamonadaceae	g__Diaphorobacter	s__Diaphorobacter nitroreducens
OTU960	0	0	0	0	0	0	0	0	0	0	0	0	0	0	0	0	0	0	0	0	0	0	0	0	0	0	0	0	1	0	0	0	0	0	0	0	0	0	0	k__Bacteria	p__Proteobacteria	c__Betaproteobacteria	o__Burkholderiales	f__Comamonadaceae	g__Giesbergeria	s__
OTU961	0	0	0	0	0	0	0	0	0	0	0	0	0	0	0	2	0	0	0	0	0	0	0	0	0	0	0	0	0	0	0	0	0	0	0	0	0	0	0	k__Bacteria	p__Proteobacteria	c__Betaproteobacteria	o__Burkholderiales	f__Comamonadaceae	g__Hydrogenophaga	s__
OTU963	0	0	45	40	33	9	2	6	6	5	8	31	6	15	2	8	19	0	44	0	20	13	1	0	9	20	10	0	0	3	0	0	0	0	0	0	0	0	0	k__Bacteria	p__Proteobacteria	c__Betaproteobacteria	o__Burkholderiales	f__Burkholderiaceae	g__Limnobacter	s__
OTU964	0	0	0	0	0	0	0	0	0	0	0	0	0	0	0	0	0	0	0	0	0	0	0	1	0	0	0	0	0	0	0	0	0	0	0	0	0	0	0	k__Bacteria	p__Proteobacteria	c__Betaproteobacteria	o__Burkholderiales	f__Burkholderiaceae	g__Limnobacter	s__
OTU965	0	0	0	0	0	0	0	0	0	0	0	0	0	0	0	0	0	0	0	0	9	0	0	0	0	0	0	0	0	0	0	0	0	0	0	0	0	0	0	k__Bacteria	p__Proteobacteria	c__Betaproteobacteria	o__Burkholderiales	f__Burkholderiaceae	g__Limnobacter	s__
OTU968	0	0	0	0	0	0	0	0	0	0	0	0	0	0	0	0	0	0	0	0	0	0	0	0	0	0	0	5	0	0	0	0	0	0	0	0	0	0	0	k__Bacteria	p__Proteobacteria	c__Betaproteobacteria	o__Burkholderiales	f__Comamonadaceae	g__Limnohabitans	s__
OTU969	0	0	0	0	0	0	0	0	0	0	0	0	0	0	0	0	0	7	0	0	0	0	0	0	0	5	0	0	0	0	0	0	0	0	0	0	16	0	0	k__Bacteria	p__Proteobacteria	c__Betaproteobacteria	o__Burkholderiales	f__Comamonadaceae	g__Methylibium	s__
OTU971	0	0	0	0	0	0	0	0	0	0	0	0	0	0	0	0	0	0	0	6	0	0	0	0	0	0	0	0	0	0	0	0	0	0	0	0	0	0	0	k__Bacteria	p__Proteobacteria	c__Betaproteobacteria	o__Burkholderiales	f__Comamonadaceae	g__Methylibium	s__
OTU973	0	0	38	44	24	60	0	0	24	0	0	0	0	5	163	3	0	0	13	0	0	0	8	0	0	0	0	0	91	0	0	0	0	0	46	0	0	1	3	k__Bacteria	p__Proteobacteria	c__Betaproteobacteria	o__Burkholderiales	f__Comamonadaceae	g__Pelomonas	s__Pelomonas aquatica
OTU974	180	381	1626	2223	1663	1647	216	336	289	125	191	562	275	188	1042	76	1524	11	138	571	641	216	244	147	64	207	127	55	7	0	60	15	196	70	17	35	103	35	26	k__Bacteria	p__Proteobacteria	c__Betaproteobacteria	o__Burkholderiales	f__Comamonadaceae	g__Pelomonas	s__Pelomonas puraquae
OTU975	0	0	0	0	0	0	0	0	0	0	0	0	0	0	0	7	43	41	0	0	0	0	14	6	18	31	5	16	3	55	22	0	19	19	0	17	22	26	20	k__Bacteria	p__Proteobacteria	c__Betaproteobacteria	o__Burkholderiales	f__Comamonadaceae	g__Pelomonas	s__Pelomonas saccharophila
OTU976	0	0	0	0	0	0	0	0	0	0	0	0	0	0	0	0	0	0	0	0	0	0	0	0	5	0	0	0	0	0	0	0	0	0	0	0	3	0	0	k__Bacteria	p__Proteobacteria	c__Betaproteobacteria	o__Burkholderiales	f__Comamonadaceae	g__Pseudorhodoferax	s__
OTU977	0	0	0	0	0	0	0	0	0	0	0	0	0	0	0	0	0	0	0	0	0	0	0	0	0	0	0	0	0	0	0	0	0	0	0	3	0	0	0	k__Bacteria	p__Proteobacteria	c__Betaproteobacteria	o__Burkholderiales	f__Comamonadaceae	g__Rubrivivax	s__
OTU978	0	0	0	0	0	0	0	0	0	0	0	0	0	0	0	0	0	0	0	0	0	0	0	0	0	0	0	0	0	0	0	0	0	0	0	0	0	0	4	k__Bacteria	p__Proteobacteria	c__Betaproteobacteria	o__Burkholderiales	f__Comamonadaceae	g__Rubrivivax	s__
OTU979	0	1	0	0	0	0	0	0	0	0	0	0	0	0	0	21	0	42	0	0	0	25	52	15	40	27	30	55	41	43	47	27	33	38	39	60	61	28	77	k__Bacteria	p__Proteobacteria	c__Betaproteobacteria	o__Burkholderiales	f__Comamonadaceae	g__Schlegelella	s__Schlegelella aquatica
OTU980	0	0	0	0	0	0	0	0	0	0	0	0	0	0	0	0	0	0	0	0	0	0	0	0	1	0	0	0	0	0	0	0	0	0	0	0	0	0	0	k__Bacteria	p__Proteobacteria	c__Betaproteobacteria	o__Burkholderiales	f__Comamonadaceae	g__Simplicispira	s__Simplicispira psychrophila
OTU981	0	23	0	0	0	0	0	0	0	0	0	0	0	0	0	0	0	16	0	0	0	0	0	0	0	0	0	0	0	58	0	0	0	0	0	0	0	0	0	k__Bacteria	p__Proteobacteria	c__Betaproteobacteria	o__Burkholderiales	f__Comamonadaceae	g__Tepidimonas	s__
OTU982	0	0	0	0	0	0	0	0	0	0	0	0	0	0	0	0	0	0	0	0	0	0	0	4	0	0	0	0	0	0	0	0	0	0	0	0	0	0	0	k__Bacteria	p__Proteobacteria	c__Betaproteobacteria	o__Burkholderiales	f__Comamonadaceae	g__Tepidimonas	s__
OTU983	0	0	0	0	0	0	0	0	0	0	0	0	0	0	0	0	0	0	0	0	0	0	0	0	0	0	0	0	0	0	0	0	0	0	0	1	0	0	0	k__Bacteria	p__Proteobacteria	c__Betaproteobacteria	o__Burkholderiales	f__Comamonadaceae	g__Variovorax	s__Variovorax paradoxus
OTU984	0	0	0	0	0	0	0	0	0	0	0	0	0	0	0	0	0	0	0	0	0	0	0	0	0	0	0	0	7	0	0	0	0	0	0	0	0	0	0	k__Bacteria	p__Proteobacteria	c__Betaproteobacteria	o__Burkholderiales	f__Oxalobacteraceae	g__	s__
OTU985	0	0	0	0	0	0	0	0	0	0	0	0	0	0	0	0	0	0	0	0	0	0	0	0	0	0	0	0	0	0	0	0	0	0	0	5	0	0	0	k__Bacteria	p__Proteobacteria	c__Betaproteobacteria	o__Burkholderiales	f__Oxalobacteraceae	g__Cupriavidus	s__
OTU986	0	96	12	5	5	0	20	14	8	0	3	14	5	24	0	2	14	22	39	201	82	1	9	27	13	24	0	18	10	9	3	10	5	8	39	4	0	5	26	k__Bacteria	p__Proteobacteria	c__Betaproteobacteria	o__Burkholderiales	f__Oxalobacteraceae	g__Cupriavidus	s__Cupriavidus gilardii
OTU987	0	0	0	0	0	0	0	0	0	0	0	0	0	0	0	0	0	0	0	0	0	0	0	8	0	0	0	0	0	0	0	0	0	0	0	0	0	0	0	k__Bacteria	p__Proteobacteria	c__Betaproteobacteria	o__Burkholderiales	f__Oxalobacteraceae	g__Herbaspirillum	s__Herbaspirillum huttiense
OTU988	0	0	0	0	0	0	0	0	0	0	0	0	0	0	0	0	0	0	0	0	0	0	0	0	0	0	0	0	0	0	0	0	0	0	0	0	0	2	0	k__Bacteria	p__Proteobacteria	c__Betaproteobacteria	o__Burkholderiales	f__Oxalobacteraceae	g__Janthinobacterium	s__
OTU989	0	0	0	0	0	0	14	0	0	0	0	0	0	0	0	0	0	0	0	0	21	0	0	0	0	2	0	0	0	7	0	0	0	0	0	0	0	0	0	k__Bacteria	p__Proteobacteria	c__Betaproteobacteria	o__Burkholderiales	f__Oxalobacteraceae	g__Janthinobacterium	s__
OTU990	0	0	0	0	0	0	0	0	0	0	0	0	0	0	0	0	0	0	0	0	0	0	0	0	0	0	0	0	0	0	0	0	0	5	0	0	0	0	0	k__Bacteria	p__Proteobacteria	c__Betaproteobacteria	o__Burkholderiales	f__Oxalobacteraceae	g__Janthinobacterium	s__
OTU991	0	0	0	1	1	0	0	0	0	0	0	0	0	0	0	0	0	0	0	0	0	0	0	0	0	0	0	0	0	0	0	0	0	0	0	0	0	0	0	k__Bacteria	p__Proteobacteria	c__Betaproteobacteria	o__Burkholderiales	f__Oxalobacteraceae	g__Janthinobacterium	s__
OTU992	0	0	0	0	0	0	0	0	0	0	0	0	0	0	0	0	0	0	0	0	0	0	0	0	0	0	0	0	0	0	0	0	0	0	0	0	13	0	0	k__Bacteria	p__Proteobacteria	c__Betaproteobacteria	o__Burkholderiales	f__Oxalobacteraceae	g__Janthinobacterium	s__
OTU993	0	0	0	0	0	0	0	0	0	0	0	0	0	0	0	0	0	0	0	0	0	0	1	0	0	0	0	0	0	0	0	0	0	0	0	0	0	0	0	k__Bacteria	p__Proteobacteria	c__Betaproteobacteria	o__Burkholderiales	f__Oxalobacteraceae	g__Janthinobacterium	s__
OTU994	0	0	0	0	0	0	0	0	5	0	0	0	0	0	0	0	0	0	0	48	0	0	0	0	0	0	0	6	0	0	0	0	9	0	0	0	2	0	2	k__Bacteria	p__Proteobacteria	c__Betaproteobacteria	o__Burkholderiales	f__Oxalobacteraceae	g__Janthinobacterium	s__
OTU995	0	0	0	0	0	0	0	0	0	0	0	0	0	0	0	0	0	0	0	0	0	0	0	0	0	0	0	0	0	0	0	0	0	0	0	0	0	0	2	k__Bacteria	p__Proteobacteria	c__Betaproteobacteria	o__Burkholderiales	f__Oxalobacteraceae	g__Janthinobacterium	s__
OTU996	0	0	0	0	0	0	0	0	0	0	0	0	0	0	0	0	0	0	0	0	3	0	0	0	0	0	0	0	0	0	0	0	0	0	0	0	0	0	0	k__Bacteria	p__Proteobacteria	c__Betaproteobacteria	o__Burkholderiales	f__Oxalobacteraceae	g__Janthinobacterium	s__
OTU997	0	0	0	0	0	0	0	0	0	0	0	0	0	0	0	0	0	0	0	0	0	0	0	0	0	0	0	0	0	0	1	0	0	0	0	0	0	0	0	k__Bacteria	p__Proteobacteria	c__Betaproteobacteria	o__Burkholderiales	f__Oxalobacteraceae	g__Janthinobacterium	s__
OTU998	0	0	0	0	0	0	0	0	0	0	0	0	0	0	0	0	0	0	0	0	0	0	0	0	0	0	0	0	0	0	0	0	0	4	0	0	0	0	0	k__Bacteria	p__Proteobacteria	c__Betaproteobacteria	o__Burkholderiales	f__Oxalobacteraceae	g__Janthinobacterium	s__
OTU999	0	0	0	0	0	0	0	0	0	0	0	0	0	3	0	0	0	0	0	0	0	0	0	0	0	0	0	0	0	0	0	0	0	0	0	0	0	0	0	k__Bacteria	p__Proteobacteria	c__Betaproteobacteria	o__Burkholderiales	f__Oxalobacteraceae	g__Janthinobacterium	s__
OTU1000	0	0	0	0	0	0	0	0	0	0	0	0	0	0	0	0	0	6	0	0	0	0	0	0	0	0	0	0	0	0	0	0	0	0	0	0	0	0	0	k__Bacteria	p__Proteobacteria	c__Betaproteobacteria	o__Burkholderiales	f__Oxalobacteraceae	g__Janthinobacterium	s__
OTU1001	4	0	0	0	0	0	13	0	6	5	6	7	3	8	6	0	6	14	4	0	0	6	8	0	14	12	8	10	16	12	6	16	13	8	6	13	0	8	16	k__Bacteria	p__Proteobacteria	c__Betaproteobacteria	o__Burkholderiales	f__Oxalobacteraceae	g__Janthinobacterium	s__
OTU1002	0	0	0	0	0	0	0	0	0	0	0	0	0	0	0	0	0	0	0	0	0	0	0	0	0	0	0	0	0	0	0	0	0	0	0	0	0	0	1	k__Bacteria	p__Proteobacteria	c__Betaproteobacteria	o__Burkholderiales	f__Oxalobacteraceae	g__Massilia	s__
OTU1003	0	0	0	0	0	0	0	0	0	0	0	0	0	0	0	0	0	0	0	0	0	0	0	1	0	0	3	0	0	0	0	0	0	0	0	0	0	0	0	k__Bacteria	p__Proteobacteria	c__Betaproteobacteria	o__Burkholderiales	f__Oxalobacteraceae	g__Massilia	s__
OTU1004	0	0	0	0	0	0	0	0	0	0	0	0	0	0	0	0	0	0	0	0	16	0	0	0	0	0	0	0	0	0	0	0	0	0	0	0	0	0	0	k__Bacteria	p__Proteobacteria	c__Betaproteobacteria	o__Burkholderiales	f__Oxalobacteraceae	g__Massilia	s__
OTU1005	0	0	0	0	0	0	0	0	0	0	0	0	0	0	0	0	0	0	0	0	0	0	0	0	0	0	0	0	0	0	0	0	2	0	0	0	0	0	0	k__Bacteria	p__Proteobacteria	c__Betaproteobacteria	o__Burkholderiales	f__Oxalobacteraceae	g__Massilia	s__
OTU1007	0	20	0	0	7	0	0	0	0	0	0	0	0	0	0	0	0	0	0	0	0	0	0	0	0	0	0	0	0	0	0	0	0	0	0	0	0	0	0	k__Bacteria	p__Proteobacteria	c__Betaproteobacteria	o__Burkholderiales	f__Oxalobacteraceae	g__Massilia	s__
OTU1008	0	0	0	0	0	0	0	0	0	0	0	0	0	0	0	0	0	0	0	0	0	0	0	4	0	0	0	0	0	0	0	0	0	0	0	0	0	0	0	k__Bacteria	p__Proteobacteria	c__Betaproteobacteria	o__Burkholderiales	f__Oxalobacteraceae	g__Massilia	s__
OTU1009	0	0	0	0	0	0	0	0	0	0	0	4	0	3	0	0	0	0	0	0	0	0	0	0	0	0	3	0	0	0	0	0	0	18	0	0	0	0	0	k__Bacteria	p__Proteobacteria	c__Betaproteobacteria	o__Burkholderiales	f__Oxalobacteraceae	g__Massilia	s__
OTU1010	0	6	0	0	0	0	0	0	0	0	0	0	0	0	0	0	0	0	0	0	0	0	0	0	0	0	0	0	0	0	0	0	0	0	0	0	0	0	0	k__Bacteria	p__Proteobacteria	c__Betaproteobacteria	o__Burkholderiales	f__Oxalobacteraceae	g__Massilia	s__
OTU1011	0	0	0	0	0	0	0	0	0	0	0	0	0	0	0	0	0	0	0	7	0	0	0	0	0	0	0	0	0	0	0	0	0	0	0	0	0	0	0	k__Bacteria	p__Proteobacteria	c__Betaproteobacteria	o__Burkholderiales	f__Oxalobacteraceae	g__Massilia	s__
OTU1012	0	22	0	0	0	0	0	0	0	0	0	0	0	0	0	0	0	0	0	0	0	0	0	0	0	0	0	0	0	0	0	0	0	0	0	0	0	0	0	k__Bacteria	p__Proteobacteria	c__Betaproteobacteria	o__Burkholderiales	f__Oxalobacteraceae	g__Massilia	s__
OTU1013	0	0	0	0	0	0	13	10	0	0	21	11	0	9	20	0	0	11	0	63	0	0	0	0	0	0	0	3	0	0	19	23	37	13	0	16	11	35	14	k__Bacteria	p__Proteobacteria	c__Betaproteobacteria	o__Burkholderiales	f__Oxalobacteraceae	g__Massilia	s__
OTU1014	0	0	0	0	0	0	0	0	2	0	0	0	0	0	0	0	0	0	0	0	0	0	0	0	0	0	0	0	0	0	0	0	0	0	0	0	0	0	0	k__Bacteria	p__Proteobacteria	c__Betaproteobacteria	o__Burkholderiales	f__Oxalobacteraceae	g__Massilia	s__
OTU1015	0	0	0	0	0	0	0	0	0	0	0	0	0	0	0	0	0	0	0	0	0	0	0	0	0	0	0	0	0	0	0	0	1	0	0	0	0	0	0	k__Bacteria	p__Proteobacteria	c__Betaproteobacteria	o__Burkholderiales	f__Oxalobacteraceae	g__Massilia	s__
OTU1016	0	0	0	0	0	0	0	0	0	0	0	0	0	0	0	0	0	11	0	0	0	0	0	0	0	0	0	1	0	0	0	0	0	0	0	0	0	0	0	k__Bacteria	p__Proteobacteria	c__Betaproteobacteria	o__Burkholderiales	f__Oxalobacteraceae	g__Massilia	s__
OTU1017	0	0	0	0	0	0	0	0	0	0	0	0	0	0	0	0	0	0	0	0	0	0	0	23	0	0	0	0	0	0	0	0	0	0	0	0	0	0	0	k__Bacteria	p__Proteobacteria	c__Betaproteobacteria	o__Burkholderiales	f__Oxalobacteraceae	g__Massilia	s__
OTU1018	0	0	0	0	0	0	0	0	0	0	0	0	0	0	0	0	0	0	0	0	0	0	0	24	0	0	0	0	2	0	0	0	0	0	0	0	0	0	0	k__Bacteria	p__Proteobacteria	c__Betaproteobacteria	o__Burkholderiales	f__Oxalobacteraceae	g__Massilia	s__
OTU1019	0	35	0	0	0	0	0	0	0	0	0	0	0	0	0	0	0	0	0	0	0	0	2	0	0	0	0	0	0	0	0	0	0	0	0	0	0	0	0	k__Bacteria	p__Proteobacteria	c__Betaproteobacteria	o__Burkholderiales	f__Oxalobacteraceae	g__Massilia	s__
OTU1020	9	0	0	0	0	0	0	0	0	0	0	0	0	0	0	0	0	0	0	0	0	0	0	7	0	0	0	0	0	1	0	0	0	0	0	0	0	0	0	k__Bacteria	p__Proteobacteria	c__Betaproteobacteria	o__Burkholderiales	f__Oxalobacteraceae	g__Massilia	s__
OTU1021	0	0	0	0	0	0	0	0	0	0	0	0	0	0	0	0	1	0	0	0	0	0	0	0	1	0	0	0	0	0	0	0	0	0	0	0	0	0	0	k__Bacteria	p__Proteobacteria	c__Betaproteobacteria	o__Burkholderiales	f__Oxalobacteraceae	g__Massilia	s__
OTU1022	0	0	0	0	0	0	0	0	2	0	0	0	0	0	0	4	0	0	0	4	0	0	0	0	0	2	0	0	0	0	0	0	0	0	0	0	0	0	0	k__Bacteria	p__Proteobacteria	c__Betaproteobacteria	o__Burkholderiales	f__Oxalobacteraceae	g__Massilia	s__
OTU1023	0	0	0	0	0	0	0	0	0	0	0	0	0	0	0	0	0	0	0	0	0	0	0	0	0	0	0	2	0	0	1	0	0	0	0	3	0	3	0	k__Bacteria	p__Proteobacteria	c__Betaproteobacteria	o__Burkholderiales	f__Oxalobacteraceae	g__Massilia	s__
OTU1024	0	0	0	0	0	0	0	0	0	0	0	0	0	0	0	0	0	0	0	0	0	0	0	0	0	0	0	0	0	0	0	0	0	0	0	5	0	0	0	k__Bacteria	p__Proteobacteria	c__Betaproteobacteria	o__Burkholderiales	f__Oxalobacteraceae	g__Massilia	s__
OTU1025	0	0	0	0	0	0	0	0	0	0	0	0	0	0	0	0	0	0	0	0	0	0	0	0	0	0	0	0	0	4	0	0	0	0	0	2	0	0	0	k__Bacteria	p__Proteobacteria	c__Betaproteobacteria	o__Burkholderiales	f__Oxalobacteraceae	g__Massilia	s__
OTU1026	0	0	0	0	0	0	7	0	2	0	3	0	0	0	0	0	0	0	0	5	0	0	0	4	0	0	0	0	26	0	0	0	11	0	0	0	0	0	0	k__Bacteria	p__Proteobacteria	c__Betaproteobacteria	o__Burkholderiales	f__Oxalobacteraceae	g__Massilia	s__Massilia oculi
OTU1027	28	0	11	15	0	17	0	0	33	9	0	11	24	24	0	8	8	43	3	0	37	12	12	0	36	26	16	35	7	30	34	19	0	4	28	48	16	0	44	k__Bacteria	p__Proteobacteria	c__Betaproteobacteria	o__Burkholderiales	f__Oxalobacteraceae	g__Massilia	s__Massilia timonae
OTU1028	0	0	0	0	0	0	0	0	0	0	0	0	0	0	0	0	0	4	0	0	0	0	0	12	0	0	0	0	0	0	0	4	0	0	0	0	0	0	0	k__Bacteria	p__Proteobacteria	c__Betaproteobacteria	o__Burkholderiales	f__Oxalobacteraceae	g__Massilia	s__Massilia yuzhufengensis
OTU1029	0	0	0	0	0	0	0	0	0	0	0	0	0	0	0	0	0	0	0	0	0	0	0	0	0	0	0	0	0	0	8	0	0	0	0	0	0	0	0	k__Bacteria	p__Proteobacteria	c__Betaproteobacteria	o__Burkholderiales	f__Oxalobacteraceae	g__Naxibacter	s__Massilia alkalitolerans
OTU1030	10	0	0	0	0	0	0	0	0	0	0	0	0	5	0	0	0	0	0	0	0	8	0	0	0	0	0	0	0	4	5	0	0	0	7	6	0	7	12	k__Bacteria	p__Proteobacteria	c__Betaproteobacteria	o__Burkholderiales	f__Oxalobacteraceae	g__Naxibacter	s__Naxibacter varians
OTU1031	0	0	0	0	0	0	0	0	0	0	0	0	0	0	0	0	0	0	0	0	0	0	0	0	0	0	0	0	0	0	0	0	0	0	0	0	0	0	1	k__Bacteria	p__Proteobacteria	c__Betaproteobacteria	o__Burkholderiales	f__Oxalobacteraceae	g__Noviherbaspirillum	s__Noviherbaspirillum aurantiacum
OTU1032	0	0	0	0	0	0	0	0	0	0	0	0	0	0	0	0	0	0	0	0	0	0	0	0	0	0	0	0	0	0	0	0	0	0	0	0	0	2	0	k__Bacteria	p__Proteobacteria	c__Betaproteobacteria	o__Burkholderiales	f__Burkholderiaceae	g__Ralstonia	s__
OTU1034	0	0	17	4	25	29	18	17	13	0	13	23	0	46	32	16	5	0	0	0	0	0	37	0	3	12	12	8	0	95	0	32	16	54	0	0	0	0	7	k__Bacteria	p__Proteobacteria	c__Betaproteobacteria	o__Burkholderiales	f__Burkholderiaceae	g__Ralstonia	s__
OTU1036	0	0	0	0	0	0	0	0	0	0	0	0	0	0	0	0	0	0	3	0	0	0	0	0	0	0	0	0	0	0	0	0	0	0	0	0	0	0	0	k__Bacteria	p__Proteobacteria	c__Betaproteobacteria	o__Burkholderiales	f__Oxalobacteraceae	g__Undibacterium	s__
OTU1037	0	0	0	0	0	0	0	0	0	0	0	0	0	0	0	0	0	5	0	0	0	0	0	0	0	0	0	0	0	0	0	0	0	0	0	0	0	0	0	k__Bacteria	p__Proteobacteria	c__Betaproteobacteria	o__Burkholderiales	f__Oxalobacteraceae	g__Undibacterium	s__
OTU1038	0	0	0	0	0	0	0	0	0	0	0	0	0	0	0	0	0	0	0	0	0	0	12	0	0	0	0	0	0	0	0	0	0	0	0	0	0	0	0	k__Bacteria	p__Proteobacteria	c__Betaproteobacteria	o__Burkholderiales	f__	g__	s__
OTU1039	0	0	0	0	0	0	0	0	0	0	0	0	0	0	0	0	0	0	0	0	0	0	0	0	0	0	0	2	0	0	0	0	0	0	0	0	0	0	0	k__Bacteria	p__Proteobacteria	c__Betaproteobacteria	o__Burkholderiales	f__	g__	s__
OTU1040	0	0	0	0	0	0	0	0	0	0	0	0	0	0	0	0	0	9	0	0	0	0	0	0	0	0	0	0	0	0	0	0	0	0	0	0	0	0	0	k__Bacteria	p__Proteobacteria	c__Betaproteobacteria	o__Hydrogenophilales	f__Hydrogenophilaceae	g__Petrobacter	s__
OTU1041	0	0	0	0	0	0	0	0	0	0	0	0	0	0	0	0	0	13	0	0	0	0	0	0	0	0	0	0	0	0	0	0	0	0	0	0	0	0	0	k__Bacteria	p__Proteobacteria	c__Betaproteobacteria	o__Hydrogenophilales	f__Hydrogenophilaceae	g__Petrobacter	s__Petrobacter succinatimandens
OTU1042	0	0	0	0	0	0	0	0	0	0	0	0	0	0	0	0	0	0	0	0	1	0	0	0	0	0	0	0	0	0	0	0	0	0	0	0	0	0	0	k__Bacteria	p__Proteobacteria	c__Betaproteobacteria	o__Hydrogenophilales	f__Hydrogenophilaceae	g__Thiobacillus	s__
OTU1043	0	0	0	0	0	0	0	0	0	0	0	0	0	0	0	0	0	0	0	0	32	0	0	0	0	0	0	0	0	0	0	0	0	0	0	0	0	0	0	k__Bacteria	p__Proteobacteria	c__Betaproteobacteria	o__MND1	f__	g__	s__
OTU1044	0	0	0	0	0	0	0	0	0	0	0	0	0	0	0	0	0	0	0	0	7	0	0	0	0	0	0	0	0	0	0	0	0	0	0	0	0	0	0	k__Bacteria	p__Proteobacteria	c__Betaproteobacteria	o__MND1	f__	g__	s__
OTU1045	0	0	0	0	0	0	0	0	0	0	0	0	0	0	0	0	0	0	0	0	6	0	0	0	0	0	0	0	0	0	0	0	0	0	0	0	0	0	0	k__Bacteria	p__Proteobacteria	c__Betaproteobacteria	o__MND1	f__	g__	s__
OTU1046	0	0	0	0	0	0	0	0	0	0	0	0	0	0	0	0	0	0	0	0	18	0	0	0	0	0	0	0	0	0	0	0	0	0	0	0	0	0	0	k__Bacteria	p__Proteobacteria	c__Betaproteobacteria	o__MND1	f__	g__	s__
OTU1047	0	0	0	0	0	0	0	0	0	0	0	0	0	0	0	0	0	0	0	0	0	0	1	0	0	0	0	56	0	0	0	0	0	0	10	0	0	0	0	k__Bacteria	p__Proteobacteria	c__Betaproteobacteria	o__Methylophilales	f__Methylophilaceae	g__Methylotenera	s__Methylotenera mobilis
OTU1048	0	0	0	0	0	0	0	0	0	0	0	0	0	0	0	0	0	0	0	0	0	0	0	0	0	0	0	0	0	0	0	0	0	0	0	0	0	14	0	k__Bacteria	p__Proteobacteria	c__Betaproteobacteria	o__Neisseriales	f__Neisseriaceae	g__	s__
OTU1049	0	0	0	0	0	0	0	0	0	0	0	0	0	0	0	0	0	0	0	3	0	0	0	0	0	0	0	0	0	0	0	0	0	0	0	0	0	0	0	k__Bacteria	p__Proteobacteria	c__Betaproteobacteria	o__Neisseriales	f__Neisseriaceae	g__	s__
OTU1050	0	0	0	0	0	0	0	0	9	0	0	0	0	0	0	0	0	0	0	0	0	0	0	0	0	0	0	0	0	0	0	0	0	0	0	0	0	0	0	k__Bacteria	p__Proteobacteria	c__Betaproteobacteria	o__Neisseriales	f__Neisseriaceae	g__	s__
OTU1051	0	0	0	0	0	0	0	0	3	0	0	0	0	0	0	0	0	0	0	0	0	0	0	0	0	0	0	0	0	0	0	0	0	0	0	0	0	0	0	k__Bacteria	p__Proteobacteria	c__Betaproteobacteria	o__Neisseriales	f__Neisseriaceae	g__Eikenella	s__
OTU1053	0	0	0	0	0	0	0	0	0	0	0	0	0	0	0	0	0	0	0	0	0	0	0	0	0	0	0	0	0	0	0	0	0	0	0	0	0	3	0	k__Bacteria	p__Proteobacteria	c__Betaproteobacteria	o__Neisseriales	f__Neisseriaceae	g__Neisseria	s__
OTU1054	0	0	0	0	0	0	0	0	0	0	0	0	0	0	0	0	0	0	0	0	0	0	0	0	0	0	0	0	0	0	0	0	0	0	0	2	0	0	0	k__Bacteria	p__Proteobacteria	c__Betaproteobacteria	o__Neisseriales	f__Neisseriaceae	g__Neisseria	s__
OTU1055	0	0	0	0	0	0	0	0	6	0	0	0	0	0	0	0	0	0	0	0	0	0	0	0	0	0	0	0	0	0	0	2	0	0	0	0	0	0	0	k__Bacteria	p__Proteobacteria	c__Betaproteobacteria	o__Neisseriales	f__Neisseriaceae	g__Neisseria	s__
OTU1056	0	0	0	0	0	0	0	0	0	0	0	0	0	0	0	0	0	0	0	10	0	0	0	0	0	0	0	0	0	0	0	0	0	0	0	0	0	0	0	k__Bacteria	p__Proteobacteria	c__Betaproteobacteria	o__Neisseriales	f__Neisseriaceae	g__Neisseria	s__
OTU1057	0	0	0	0	0	0	0	0	0	0	0	0	0	0	0	0	0	0	0	0	21	0	0	0	0	0	0	0	0	0	0	0	0	0	0	0	0	0	0	k__Bacteria	p__Proteobacteria	c__Betaproteobacteria	o__Neisseriales	f__Neisseriaceae	g__Neisseria	s__
OTU1058	2	0	0	0	0	0	0	0	0	0	0	0	0	0	0	0	0	0	0	0	0	0	0	0	0	0	0	0	0	0	0	0	0	0	0	0	0	0	0	k__Bacteria	p__Proteobacteria	c__Betaproteobacteria	o__Neisseriales	f__Neisseriaceae	g__Neisseria	s__
OTU1059	0	0	0	0	0	0	0	0	0	0	3	0	0	0	0	0	0	0	0	0	0	0	0	0	0	0	0	0	0	0	0	0	0	0	0	0	0	0	0	k__Bacteria	p__Proteobacteria	c__Betaproteobacteria	o__Neisseriales	f__Neisseriaceae	g__Neisseria	s__
OTU1060	0	0	0	0	0	0	0	0	0	0	0	0	0	0	0	0	0	0	0	0	0	0	0	0	0	0	0	0	0	0	0	0	0	0	1	0	0	0	0	k__Bacteria	p__Proteobacteria	c__Betaproteobacteria	o__Neisseriales	f__Neisseriaceae	g__Neisseria	s__
OTU1061	0	2	0	0	0	0	0	0	0	0	0	0	0	0	0	0	0	0	0	0	0	0	0	0	0	0	0	0	0	0	0	0	0	0	0	0	0	0	0	k__Bacteria	p__Proteobacteria	c__Betaproteobacteria	o__Neisseriales	f__Neisseriaceae	g__Neisseria	s__
OTU1062	0	0	0	0	0	0	0	0	0	0	8	0	0	0	0	0	0	0	0	0	0	0	0	0	0	0	0	0	0	0	0	0	0	0	0	0	0	0	0	k__Bacteria	p__Proteobacteria	c__Betaproteobacteria	o__Neisseriales	f__Neisseriaceae	g__Neisseria	s__Neisseria cinerea
OTU1063	0	0	0	0	0	0	0	0	0	0	0	0	0	0	0	0	0	1	0	0	0	0	0	0	0	0	0	0	0	0	0	0	0	0	0	2	0	0	0	k__Bacteria	p__Proteobacteria	c__Betaproteobacteria	o__Neisseriales	f__Neisseriaceae	g__Neisseria	s__Neisseria macacae
OTU1064	13	0	0	0	0	0	0	0	0	0	0	0	0	0	0	0	0	0	0	0	0	0	0	0	0	0	0	0	0	0	0	0	0	0	0	0	0	0	0	k__Bacteria	p__Proteobacteria	c__Betaproteobacteria	o__Neisseriales	f__Neisseriaceae	g__Neisseria	s__Neisseria meningitidis
OTU1065	233	0	0	0	0	0	0	0	7	0	0	0	0	0	0	0	0	0	0	3	0	0	0	0	0	0	0	0	0	0	0	0	0	0	0	0	0	0	0	k__Bacteria	p__Proteobacteria	c__Betaproteobacteria	o__Neisseriales	f__Neisseriaceae	g__Neisseria	s__Neisseria oralis
OTU1066	0	0	0	0	0	0	0	0	0	0	0	0	0	0	0	0	0	16	0	0	0	0	0	0	0	0	0	0	0	0	0	0	0	0	0	0	0	0	0	k__Bacteria	p__Proteobacteria	c__Betaproteobacteria	o__Neisseriales	f__Neisseriaceae	g__Neisseria	s__Neisseria perflava
OTU1067	0	0	0	0	0	0	0	0	0	0	0	0	0	0	0	0	0	0	0	0	0	0	0	0	0	0	0	0	0	0	0	0	0	0	0	0	16	0	0	k__Bacteria	p__Proteobacteria	c__Betaproteobacteria	o__Neisseriales	f__Neisseriaceae	g__Neisseria	s__Neisseria subflava
OTU1068	0	0	0	0	0	0	0	0	0	0	0	0	0	0	0	0	0	0	0	0	0	0	0	2	0	0	0	0	0	2	0	0	0	0	0	0	0	0	0	k__Bacteria	p__Proteobacteria	c__Betaproteobacteria	o__Neisseriales	f__Neisseriaceae	g__Stenoxybacter	s__
OTU1069	37	0	0	0	0	0	0	0	0	3	8	0	0	0	0	4	4	0	0	0	23	0	4	1	0	0	5	33	0	2	8	9	7	0	0	0	41	0	0	k__Bacteria	p__Proteobacteria	c__Betaproteobacteria	o__Rhodocyclales	f__Rhodocyclaceae	g__	s__
OTU1070	0	0	12	5	9	12	12	5	3	0	10	7	0	17	12	8	6	0	0	9	0	0	15	0	10	14	13	18	0	39	0	0	29	4	14	0	0	0	0	k__Bacteria	p__Proteobacteria	c__Betaproteobacteria	o__Rhodocyclales	f__Rhodocyclaceae	g__	s__
OTU1071	2	0	10	13	15	14	13	0	4	0	0	6	0	0	1	0	10	0	3	0	31	0	0	3	0	1	0	0	2	0	0	1	0	1	0	0	0	2	0	k__Bacteria	p__Proteobacteria	c__Betaproteobacteria	o__Rhodocyclales	f__Rhodocyclaceae	g__	s__
OTU1072	0	0	0	0	0	0	0	0	0	0	0	0	0	0	0	0	0	0	0	0	0	0	0	0	0	0	0	0	0	0	0	0	0	0	0	6	0	0	0	k__Bacteria	p__Proteobacteria	c__Betaproteobacteria	o__Rhodocyclales	f__Rhodocyclaceae	g__Dechloromonas	s__Dechloromonas agitata
OTU1073	0	0	0	0	0	0	0	0	0	0	0	0	0	0	0	0	0	0	0	0	0	0	0	0	0	0	0	0	0	0	13	0	0	0	0	8	0	0	0	k__Bacteria	p__Proteobacteria	c__Betaproteobacteria	o__Rhodocyclales	f__Rhodocyclaceae	g__Hydrogenophilus	s__
OTU1074	0	0	0	0	0	0	0	0	0	0	0	0	0	0	0	0	0	0	0	18	0	0	0	0	0	0	0	0	0	0	0	0	0	0	0	8	0	0	0	k__Bacteria	p__Proteobacteria	c__Betaproteobacteria	o__Rhodocyclales	f__Rhodocyclaceae	g__Hydrogenophilus	s__
OTU1075	0	0	0	0	0	0	0	1	0	0	0	0	0	0	0	0	0	0	0	0	0	0	0	0	0	0	0	28	0	0	0	19	0	9	0	7	0	0	0	k__Bacteria	p__Proteobacteria	c__Betaproteobacteria	o__Rhodocyclales	f__Rhodocyclaceae	g__Methyloversatilis	s__
OTU1076	0	52	7	3	0	7	23	0	25	0	0	11	23	40	16	0	8	46	34	47	194	18	0	37	10	39	18	0	28	17	32	0	9	0	30	0	0	15	53	k__Bacteria	p__Proteobacteria	c__Betaproteobacteria	o__Rhodocyclales	f__Rhodocyclaceae	g__Methyloversatilis	s__Methyloversatilis universalis
OTU1077	0	0	0	0	0	0	0	0	0	0	0	0	0	0	0	0	0	0	0	0	0	0	0	0	0	0	0	0	0	3	0	0	0	0	0	0	0	0	8	k__Bacteria	p__Proteobacteria	c__Alphaproteobacteria	o__Rhizobiales	f__Rhizobiaceae	g__Shinella	s__Shinella kummerowiae
OTU1078	0	0	19	0	4	0	0	8	0	0	17	0	32	18	0	21	0	0	0	0	0	0	0	0	0	11	6	2	14	0	13	0	11	0	0	0	0	1	0	k__Bacteria	p__Proteobacteria	c__Alphaproteobacteria	o__Rhizobiales	f__Rhizobiaceae	g__Shinella	s__Shinella zoogloeoides
OTU1079	0	0	18	25	25	51	22	1	10	0	0	1	6	1	6	4	16	0	0	0	0	4	0	3	0	2	2	0	0	7	1	3	0	3	0	0	0	0	3	k__Bacteria	p__Proteobacteria	c__Betaproteobacteria	o__Rhodocyclales	f__Rhodocyclaceae	g__Zoogloea	s__
OTU1080	0	0	0	0	0	0	0	0	0	0	0	0	0	0	0	0	0	0	0	0	0	0	0	0	0	0	0	0	0	0	0	0	0	0	0	0	0	4	0	k__Bacteria	p__Proteobacteria	c__Betaproteobacteria	o__Rhodocyclales	f__Rhodocyclaceae	g__Zoogloea	s__Zoogloea caeni
OTU1081	0	0	0	0	0	0	0	0	5	0	0	0	0	0	0	0	0	0	0	0	0	0	0	0	0	0	0	0	0	0	0	0	0	0	0	0	0	0	0	k__Bacteria	p__Proteobacteria	c__Betaproteobacteria	o__SC-I-84	f__	g__	s__
OTU1082	0	5	0	0	0	0	0	0	0	0	0	0	0	0	0	0	0	0	0	0	0	0	0	0	0	0	0	0	0	0	0	0	0	0	0	0	0	0	0	k__Bacteria	p__Proteobacteria	c__Betaproteobacteria	o__	f__	g__	s__
OTU1083	0	0	0	0	0	0	0	0	0	0	0	0	0	0	0	0	0	0	0	0	3	0	0	0	0	0	0	0	0	0	0	0	0	0	0	0	2	0	0	k__Bacteria	p__Proteobacteria	c__Deltaproteobacteria	o__Bdellovibrionales	f__Bdellovibrionaceae	g__Bdellovibrio	s__
OTU1085	0	0	0	0	0	0	0	0	0	0	0	0	0	1	0	0	0	0	0	0	0	0	0	0	0	0	0	0	0	0	0	0	6	0	0	0	0	0	0	k__Bacteria	p__Proteobacteria	c__Deltaproteobacteria	o__Bdellovibrionales	f__Bdellovibrionaceae	g__Vampirovibrio	s__
OTU1086	0	0	0	0	0	0	0	0	0	0	0	0	0	0	0	0	0	0	0	0	0	0	0	0	0	0	0	0	0	0	0	0	0	2	0	0	0	0	0	k__Bacteria	p__Proteobacteria	c__Deltaproteobacteria	o__Bdellovibrionales	f__Bdellovibrionaceae	g__Vampirovibrio	s__
OTU1087	0	0	0	0	0	0	0	0	0	0	0	0	0	0	0	0	0	0	0	0	5	0	0	0	0	0	0	0	0	0	0	0	0	0	0	0	0	0	0	k__Bacteria	p__Proteobacteria	c__Deltaproteobacteria	o__Bdellovibrionales	f__Bdellovibrionaceae	g__Vampirovibrio	s__
OTU1088	0	0	0	0	0	0	0	0	0	0	0	0	0	0	0	0	0	0	0	0	0	0	0	0	0	0	0	0	0	2	0	0	0	0	0	0	0	0	0	k__Bacteria	p__Proteobacteria	c__Deltaproteobacteria	o__Bdellovibrionales	f__Bdellovibrionaceae	g__Vampirovibrio	s__
OTU1089	15	0	0	0	0	0	0	0	0	0	0	0	0	0	0	0	0	0	0	0	0	0	0	0	0	0	0	0	0	0	0	0	0	0	0	0	0	0	0	k__Bacteria	p__Proteobacteria	c__Epsilonproteobacteria	o__Campylobacterales	f__Campylobacteraceae	g__Campylobacter	s__
OTU1090	0	0	0	0	0	0	0	0	0	0	0	0	0	0	0	0	0	0	0	0	0	0	0	0	0	0	0	0	8	0	0	0	0	0	0	0	0	0	4	k__Bacteria	p__Proteobacteria	c__Gammaproteobacteria	o__Aeromonadales	f__Aeromonadaceae	g__Aeromonas	s__Aeromonas veronii
OTU1091	0	12	0	0	0	0	0	0	0	0	0	0	0	0	0	0	0	0	0	0	0	0	0	0	0	0	0	0	0	0	0	0	0	0	0	0	0	0	0	k__Bacteria	p__Proteobacteria	c__Gammaproteobacteria	o__Alteromonadales	f__Idiomarinaceae	g__Idiomarina	s__
OTU1092	0	0	0	0	0	0	0	2	0	0	0	0	0	0	0	0	0	0	0	0	0	0	0	0	0	0	0	0	0	0	0	0	0	0	0	0	0	0	0	k__Bacteria	p__Proteobacteria	c__Gammaproteobacteria	o__Alteromonadales	f__Shewanellaceae	g__Shewanella	s__
OTU1093	1	0	0	0	0	0	0	0	0	0	0	0	0	0	0	0	0	0	0	0	0	0	0	0	0	0	0	0	0	0	0	0	0	0	0	0	0	0	0	k__Bacteria	p__Proteobacteria	c__Gammaproteobacteria	o__Alteromonadales	f__Shewanellaceae	g__Shewanella	s__
OTU1094	0	29	58	42	33	29	93	35	110	212	328	69	176	186	87	152	42	129	164	0	81	38	61	65	65	124	87	140	97	109	67	116	137	104	79	196	99	60	65	k__Bacteria	p__Proteobacteria	c__Gammaproteobacteria	o__Alteromonadales	f__Shewanellaceae	g__Shewanella	s__Shewanella putrefaciens
OTU1096	0	0	0	0	0	0	0	0	9	0	0	1	0	0	0	0	0	0	0	0	0	0	0	0	0	0	0	0	0	0	0	0	0	0	0	0	0	0	0	k__Bacteria	p__Proteobacteria	c__Gammaproteobacteria	o__Enterobacteriales	f__Enterobacteriaceae	g__	s__
OTU1097	0	0	0	0	0	0	0	0	0	0	0	0	0	0	0	0	0	0	0	0	0	0	0	0	0	0	0	4	0	0	0	0	0	0	0	0	0	1	0	k__Bacteria	p__Proteobacteria	c__Gammaproteobacteria	o__Enterobacteriales	f__Enterobacteriaceae	g__	s__
OTU1098	0	0	0	0	0	0	0	0	2	0	0	0	0	0	0	0	0	0	0	0	0	0	0	0	0	0	0	0	0	0	0	0	0	0	0	0	0	0	0	k__Bacteria	p__Proteobacteria	c__Gammaproteobacteria	o__Enterobacteriales	f__Enterobacteriaceae	g__Citrobacter	s__
OTU1099	0	0	0	7	2	0	0	0	11	5	0	0	0	0	0	0	18	6	0	12	51	11	0	0	0	21	0	0	0	25	12	113	19	0	58	8	0	27	44	k__Bacteria	p__Proteobacteria	c__Gammaproteobacteria	o__Enterobacteriales	f__Enterobacteriaceae	g__Citrobacter	s__Citrobacter freundii
OTU1100	0	0	0	0	0	0	0	0	0	9	0	0	0	0	0	0	0	0	0	0	0	0	0	0	0	0	0	0	0	0	0	0	0	0	0	0	0	0	0	k__Bacteria	p__Proteobacteria	c__Gammaproteobacteria	o__Enterobacteriales	f__Enterobacteriaceae	g__Citrobacter	s__Citrobacter murliniae
OTU1101	0	0	0	0	0	0	0	0	0	0	0	0	0	0	0	0	0	0	0	0	0	0	0	0	0	18	0	0	0	0	0	0	0	0	0	0	0	0	0	k__Bacteria	p__Proteobacteria	c__Gammaproteobacteria	o__Enterobacteriales	f__Enterobacteriaceae	g__Cronobacter	s__Cronobacter sakazakii
OTU1102	0	0	0	3	4	0	0	0	3	0	3	5	3	7	0	3	0	0	0	0	0	0	0	0	10	0	6	0	0	16	0	9	13	0	0	0	0	0	0	k__Bacteria	p__Proteobacteria	c__Gammaproteobacteria	o__Enterobacteriales	f__Enterobacteriaceae	g__Enterobacter	s__
OTU1103	0	0	0	0	0	0	0	0	0	0	0	0	0	0	0	0	0	0	0	0	0	0	0	0	0	0	0	0	0	0	0	0	0	0	0	0	0	0	35	k__Bacteria	p__Proteobacteria	c__Gammaproteobacteria	o__Enterobacteriales	f__Enterobacteriaceae	g__Enterobacter	s__
OTU1104	33	0	0	0	0	0	0	0	0	0	0	0	0	8	0	0	0	0	0	0	0	0	0	0	0	0	0	0	0	0	0	0	0	0	0	0	0	0	18	k__Bacteria	p__Proteobacteria	c__Gammaproteobacteria	o__Enterobacteriales	f__Enterobacteriaceae	g__Enterobacter	s__
OTU1105	0	0	0	0	0	0	0	0	0	0	0	0	0	0	0	0	0	0	0	0	0	0	0	0	0	0	0	0	0	0	0	0	8	0	0	0	0	0	0	k__Bacteria	p__Proteobacteria	c__Gammaproteobacteria	o__Enterobacteriales	f__Enterobacteriaceae	g__Enterobacter	s__
OTU1106	0	0	0	0	0	0	0	0	0	0	0	6	0	0	0	0	0	0	0	0	0	0	0	0	0	0	0	0	0	0	0	0	0	0	0	0	0	0	0	k__Bacteria	p__Proteobacteria	c__Gammaproteobacteria	o__Enterobacteriales	f__Enterobacteriaceae	g__Enterobacter	s__
OTU1107	0	0	0	0	0	0	0	0	0	0	0	0	0	0	0	0	0	0	0	0	0	0	0	0	0	0	0	0	0	0	0	0	0	0	12	15	0	0	0	k__Bacteria	p__Proteobacteria	c__Gammaproteobacteria	o__Enterobacteriales	f__Enterobacteriaceae	g__Enterobacter	s__
OTU1108	0	23	14	22	2	15	9	10	23	0	0	0	28	14	11	16	0	22	50	10	13	17	7	0	0	0	11	9	35	0	0	361	0	0	0	0	0	100	0	k__Bacteria	p__Proteobacteria	c__Gammaproteobacteria	o__Enterobacteriales	f__Enterobacteriaceae	g__Enterobacter	s__
OTU1109	0	0	0	0	0	0	0	0	0	0	0	0	0	0	0	0	0	0	0	0	0	0	0	0	0	0	0	0	0	0	0	0	0	0	0	8	0	0	6	k__Bacteria	p__Proteobacteria	c__Gammaproteobacteria	o__Enterobacteriales	f__Enterobacteriaceae	g__Enterobacter	s__
OTU1110	0	0	0	0	0	0	0	0	0	0	0	0	0	0	0	0	0	0	0	0	0	0	0	0	0	0	0	0	0	0	0	0	0	0	0	2	0	0	0	k__Bacteria	p__Proteobacteria	c__Gammaproteobacteria	o__Enterobacteriales	f__Enterobacteriaceae	g__Enterobacter	s__
OTU1111	0	60	0	4	7	3	29	0	20	0	14	0	31	12	3	6	0	0	0	0	0	8	0	20	16	30	11	8	14	8	48	276	25	0	0	51	0	46	0	k__Bacteria	p__Proteobacteria	c__Gammaproteobacteria	o__Enterobacteriales	f__Enterobacteriaceae	g__Enterobacter	s__
OTU1114	0	0	0	0	0	0	0	0	0	0	0	0	0	0	0	0	0	0	0	0	0	0	0	0	0	0	0	0	0	7	0	0	0	0	0	0	0	0	0	k__Bacteria	p__Proteobacteria	c__Gammaproteobacteria	o__Enterobacteriales	f__Enterobacteriaceae	g__Enterobacter	s__
OTU1115	0	0	0	0	3	0	0	0	0	0	0	0	0	0	0	0	0	0	0	0	0	0	0	0	14	0	0	0	0	4	0	0	0	0	0	0	0	0	0	k__Bacteria	p__Proteobacteria	c__Gammaproteobacteria	o__Enterobacteriales	f__Enterobacteriaceae	g__Enterobacter	s__
OTU1116	0	0	0	0	0	0	0	0	0	8	0	0	0	0	0	0	0	0	0	0	0	0	0	0	0	3	0	0	0	0	10	0	0	0	0	0	0	0	0	k__Bacteria	p__Proteobacteria	c__Gammaproteobacteria	o__Enterobacteriales	f__Enterobacteriaceae	g__Enterobacter	s__Enterobacter aerogenes
OTU1117	0	1	0	0	0	0	0	0	0	0	0	0	0	0	0	0	0	0	0	1	0	0	0	0	0	0	0	0	0	0	0	0	0	0	0	0	0	0	0	k__Bacteria	p__Proteobacteria	c__Gammaproteobacteria	o__Enterobacteriales	f__Enterobacteriaceae	g__Enterobacter	s__Enterobacter asburiae
OTU1118	0	0	0	0	0	0	0	0	0	3	0	0	0	0	0	0	0	17	0	0	0	0	0	0	0	0	0	0	0	0	0	0	9	0	0	0	10	0	0	k__Bacteria	p__Proteobacteria	c__Gammaproteobacteria	o__Enterobacteriales	f__Enterobacteriaceae	g__Enterobacter	s__Enterobacter cancerogenus
OTU1119	0	12	4	0	3	3	4	3	0	0	5	0	5	0	0	3	0	0	0	0	17	4	4	4	0	6	0	0	0	0	0	0	7	0	0	0	0	0	0	k__Bacteria	p__Proteobacteria	c__Gammaproteobacteria	o__Enterobacteriales	f__Enterobacteriaceae	g__Enterobacter	s__Enterobacter cloacae
OTU1120	0	0	0	0	0	0	0	0	0	0	0	0	0	0	0	0	0	0	0	0	3	0	0	0	8	7	0	0	4	0	0	0	10	0	8	0	0	0	0	k__Bacteria	p__Proteobacteria	c__Gammaproteobacteria	o__Enterobacteriales	f__Enterobacteriaceae	g__Enterobacter	s__Enterobacter cowanii
OTU1121	0	0	0	0	0	0	0	0	0	0	0	0	0	0	0	0	0	0	21	0	0	0	0	0	0	0	0	0	0	0	0	0	33	0	0	0	0	0	0	k__Bacteria	p__Proteobacteria	c__Gammaproteobacteria	o__Enterobacteriales	f__Enterobacteriaceae	g__Erwinia	s__
OTU1122	0	0	0	0	0	0	0	0	0	0	0	0	0	0	0	0	0	0	0	0	0	0	0	0	0	0	0	0	0	0	0	0	0	0	3	0	0	0	0	k__Bacteria	p__Proteobacteria	c__Gammaproteobacteria	o__Enterobacteriales	f__Enterobacteriaceae	g__Erwinia	s__
OTU1123	0	0	0	0	0	0	0	0	0	0	0	0	0	0	0	0	0	0	0	0	0	0	0	0	0	0	0	0	0	0	0	0	1	0	0	0	0	0	0	k__Bacteria	p__Proteobacteria	c__Gammaproteobacteria	o__Enterobacteriales	f__Enterobacteriaceae	g__Erwinia	s__
OTU1124	211	37	9	9	9	0	44	4	13	28	9	32	0	32	0	3	0	69	0	0	197	69	0	0	0	0	32	102	12	0	0	0	0	55	9	0	0	28	124	k__Bacteria	p__Proteobacteria	c__Gammaproteobacteria	o__Enterobacteriales	f__Enterobacteriaceae	g__Escherichia/Shigella	s__
OTU1125	0	84	0	0	0	0	0	9	0	0	0	0	0	0	0	4	0	0	0	0	0	0	0	0	0	0	7	0	0	0	0	0	0	0	35	0	0	7	0	k__Bacteria	p__Proteobacteria	c__Gammaproteobacteria	o__Enterobacteriales	f__Enterobacteriaceae	g__Escherichia/Shigella	s__
OTU1126	0	0	0	0	0	0	0	0	0	0	7	0	0	0	0	0	0	0	0	0	0	0	0	0	0	0	0	0	0	0	0	0	0	0	0	0	0	0	0	k__Bacteria	p__Proteobacteria	c__Gammaproteobacteria	o__Enterobacteriales	f__Enterobacteriaceae	g__Escherichia/Shigella	s__
OTU1127	0	0	0	0	0	0	0	0	0	2	0	0	0	0	11	0	0	0	0	0	0	0	0	0	0	0	0	1	0	0	0	0	0	0	0	0	0	0	0	k__Bacteria	p__Proteobacteria	c__Gammaproteobacteria	o__Enterobacteriales	f__Enterobacteriaceae	g__Escherichia/Shigella	s__
OTU1128	0	0	0	0	0	0	0	0	0	0	0	0	0	0	0	0	0	0	0	0	0	0	0	0	0	0	0	0	0	0	0	0	0	7	0	0	0	0	0	k__Bacteria	p__Proteobacteria	c__Gammaproteobacteria	o__Enterobacteriales	f__Enterobacteriaceae	g__Escherichia/Shigella	s__
OTU1130	0	0	0	0	0	0	0	0	0	0	0	0	0	3	0	0	0	0	1	0	0	7	0	0	0	22	13	9	5	8	32	24	3	6	0	28	0	7	12	k__Bacteria	p__Proteobacteria	c__Gammaproteobacteria	o__Enterobacteriales	f__Enterobacteriaceae	g__Escherichia/Shigella	s__
OTU1133	0	0	0	0	0	0	0	0	0	0	0	0	0	0	0	0	0	0	0	0	0	0	0	0	2	0	0	6	0	0	0	0	0	0	0	0	0	5	0	k__Bacteria	p__Proteobacteria	c__Gammaproteobacteria	o__Enterobacteriales	f__Enterobacteriaceae	g__Escherichia/Shigella	s__
OTU1134	0	0	0	0	0	0	0	0	0	0	0	0	0	0	0	0	0	0	0	0	0	0	0	0	0	0	0	0	0	0	18	17	0	0	0	21	0	0	0	k__Bacteria	p__Proteobacteria	c__Gammaproteobacteria	o__Enterobacteriales	f__Enterobacteriaceae	g__Escherichia/Shigella	s__
OTU1136	0	0	0	0	0	0	6	0	0	0	0	0	6	0	44	0	0	29	0	0	0	0	0	274	0	0	0	0	0	0	35	47	0	0	0	33	0	4	0	k__Bacteria	p__Proteobacteria	c__Gammaproteobacteria	o__Enterobacteriales	f__Enterobacteriaceae	g__Escherichia/Shigella	s__Escherichia/Shigella dysenteriae
OTU1137	0	0	0	0	0	0	3	0	0	0	0	0	0	4	0	0	12	10	0	181	0	11	0	1	0	2	0	8	0	0	5	0	0	0	0	0	0	2	6	k__Bacteria	p__Proteobacteria	c__Gammaproteobacteria	o__Enterobacteriales	f__Enterobacteriaceae	g__Escherichia/Shigella	s__Escherichia/Shigella fergusonii
OTU1138	19	43	13	10	14	14	7	4	15	5	14	11	29	19	6	16	0	17	55	0	0	11	39	11942	613	944	65	28	75	47	84	124	72	20	13	130	145	11	55	k__Bacteria	p__Proteobacteria	c__Gammaproteobacteria	o__Enterobacteriales	f__Enterobacteriaceae	g__Escherichia/Shigella	s__Escherichia/Shigella flexneri
OTU1139	0	0	0	0	0	0	0	0	0	0	0	0	0	0	0	0	0	0	0	0	0	0	0	0	0	0	0	2	0	0	0	0	0	0	0	0	0	0	0	k__Bacteria	p__Proteobacteria	c__Gammaproteobacteria	o__Enterobacteriales	f__Enterobacteriaceae	g__Gluconacetobacter	s__
OTU1140	0	13	0	0	0	0	0	0	0	0	0	0	0	0	0	0	0	0	0	0	0	0	0	0	0	0	0	0	0	0	0	0	0	0	0	0	0	0	0	k__Bacteria	p__Proteobacteria	c__Gammaproteobacteria	o__Enterobacteriales	f__Enterobacteriaceae	g__Gluconacetobacter	s__Gluconacetobacter liquefaciens
OTU1141	0	0	0	0	0	0	0	0	0	0	0	0	0	0	0	0	0	0	0	0	0	0	0	0	0	0	0	0	0	0	0	0	0	0	0	1	0	0	0	k__Bacteria	p__Proteobacteria	c__Gammaproteobacteria	o__Enterobacteriales	f__Enterobacteriaceae	g__Klebsiella	s__
OTU1142	0	0	0	0	0	0	0	0	0	0	0	0	0	0	0	0	0	7	0	0	13	0	0	0	0	0	0	0	0	0	0	0	0	0	0	0	0	0	0	k__Bacteria	p__Proteobacteria	c__Gammaproteobacteria	o__Enterobacteriales	f__Enterobacteriaceae	g__Klebsiella	s__
OTU1143	0	0	0	2	4	2	0	0	10	18	0	56	0	0	3	0	0	14	0	13	15	0	0	6	3	0	0	23	0	6	30	0	0	49	338	12	50	0	0	k__Bacteria	p__Proteobacteria	c__Gammaproteobacteria	o__Enterobacteriales	f__Enterobacteriaceae	g__Klebsiella	s__Klebsiella oxytoca
OTU1144	0	0	0	0	0	0	0	0	0	0	0	0	0	0	0	0	0	0	0	0	0	0	0	0	2	0	0	0	0	0	2	0	0	0	0	0	0	0	0	k__Bacteria	p__Proteobacteria	c__Gammaproteobacteria	o__Enterobacteriales	f__Enterobacteriaceae	g__Kluyvera	s__
OTU1145	0	0	0	0	0	0	0	0	0	31	0	0	0	0	0	0	0	0	0	0	0	0	0	0	0	0	0	0	0	0	0	0	0	0	0	0	0	0	0	k__Bacteria	p__Proteobacteria	c__Gammaproteobacteria	o__Enterobacteriales	f__Enterobacteriaceae	g__Kluyvera	s__Kluyvera ascorbata
OTU1146	0	0	0	0	0	0	0	0	0	0	0	0	0	0	0	0	0	0	0	11	0	0	0	0	0	0	0	0	0	0	0	0	0	0	0	0	0	0	0	k__Bacteria	p__Proteobacteria	c__Gammaproteobacteria	o__Enterobacteriales	f__Enterobacteriaceae	g__Pantoea	s__
OTU1147	0	0	0	0	0	0	0	0	0	0	0	4	0	7	0	0	0	12	0	0	0	0	0	0	0	0	4	16	8	2	17	0	19	4	0	0	5	18	0	k__Bacteria	p__Proteobacteria	c__Gammaproteobacteria	o__Enterobacteriales	f__Enterobacteriaceae	g__Pantoea	s__Pantoea agglomerans
OTU1148	57	35	0	0	0	0	0	0	3	0	0	0	0	0	0	0	0	0	0	0	0	0	0	0	0	0	0	0	0	0	0	0	50	0	6	0	0	0	0	k__Bacteria	p__Proteobacteria	c__Gammaproteobacteria	o__Enterobacteriales	f__Enterobacteriaceae	g__Pantoea	s__Pantoea ananatis
OTU1149	0	0	0	0	0	0	0	0	0	0	0	0	0	0	0	0	0	0	0	0	0	0	0	0	0	0	0	0	0	13	0	0	10	0	0	0	0	0	0	k__Bacteria	p__Proteobacteria	c__Gammaproteobacteria	o__Enterobacteriales	f__Enterobacteriaceae	g__Pantoea	s__Pantoea anthophila
OTU1150	0	0	0	0	0	0	0	0	0	0	0	0	0	0	0	0	0	0	0	0	0	0	0	0	0	0	0	0	0	0	0	0	10	0	0	0	0	0	0	k__Bacteria	p__Proteobacteria	c__Gammaproteobacteria	o__Enterobacteriales	f__Enterobacteriaceae	g__Pantoea	s__Pantoea brenneri
OTU1151	0	0	0	0	0	0	0	0	0	0	0	0	0	0	0	0	0	0	0	0	0	0	0	0	0	0	0	0	0	0	0	0	3	0	0	0	0	0	0	k__Bacteria	p__Proteobacteria	c__Gammaproteobacteria	o__Enterobacteriales	f__Enterobacteriaceae	g__Pantoea	s__Pantoea conspicua
OTU1152	0	0	0	0	0	0	0	0	0	0	0	0	0	0	0	0	0	0	0	0	0	0	0	0	0	0	0	0	0	0	0	0	0	0	0	9	0	0	8	k__Bacteria	p__Proteobacteria	c__Gammaproteobacteria	o__Enterobacteriales	f__Enterobacteriaceae	g__Pantoea	s__Pantoea vagans
OTU1153	0	0	0	0	0	0	0	0	0	0	0	0	0	0	0	0	0	5	0	0	0	0	0	0	0	0	0	0	0	0	0	0	0	0	0	0	0	0	0	k__Bacteria	p__Proteobacteria	c__Gammaproteobacteria	o__Enterobacteriales	f__Enterobacteriaceae	g__Pectobacterium	s__
OTU1154	0	0	0	0	0	0	0	0	0	23	0	0	0	0	0	0	0	0	0	0	0	0	0	0	0	0	0	0	0	0	0	0	0	0	0	0	0	0	0	k__Bacteria	p__Proteobacteria	c__Gammaproteobacteria	o__Enterobacteriales	f__Enterobacteriaceae	g__Raoultella	s__Raoultella ornithinolytica
OTU1155	0	0	0	0	0	0	0	0	0	0	0	0	3	0	0	0	0	0	0	0	0	0	0	0	0	0	0	0	0	0	0	0	0	0	0	0	0	0	0	k__Bacteria	p__Proteobacteria	c__Gammaproteobacteria	o__Enterobacteriales	f__Enterobacteriaceae	g__Serratia	s__
OTU1156	0	0	0	0	0	0	0	0	0	0	0	0	0	0	0	0	0	0	0	0	0	0	0	0	0	0	0	0	0	0	0	0	0	0	4	0	0	0	0	k__Bacteria	p__Proteobacteria	c__Gammaproteobacteria	o__Enterobacteriales	f__Enterobacteriaceae	g__Serratia	s__
OTU1157	0	0	0	0	0	0	0	0	0	0	1	0	0	0	0	0	0	12	0	0	0	0	0	0	0	0	0	0	0	0	1	0	13	0	0	0	0	0	0	k__Bacteria	p__Proteobacteria	c__Gammaproteobacteria	o__Enterobacteriales	f__Enterobacteriaceae	g__Serratia	s__
OTU1158	0	0	0	0	0	0	0	0	0	0	0	0	0	0	0	0	0	14	0	0	0	0	0	0	0	0	0	0	0	0	0	0	0	0	0	0	0	0	0	k__Bacteria	p__Proteobacteria	c__Gammaproteobacteria	o__Enterobacteriales	f__Enterobacteriaceae	g__Serratia	s__
OTU1159	0	0	0	0	0	0	0	0	0	0	0	0	0	0	0	0	0	0	0	0	0	0	0	0	0	0	0	0	0	0	0	0	0	0	0	15	0	0	0	k__Bacteria	p__Proteobacteria	c__Gammaproteobacteria	o__Enterobacteriales	f__Enterobacteriaceae	g__Serratia	s__
OTU1160	0	0	0	0	0	0	2	0	4	0	0	0	3	3	2	1	0	0	0	0	0	0	1	5	0	0	5	0	13	3	3	5	0	0	0	0	0	0	0	k__Bacteria	p__Proteobacteria	c__Gammaproteobacteria	o__Enterobacteriales	f__Enterobacteriaceae	g__Serratia	s__Rahnella aquatilis
OTU1161	266	223	4	0	0	5	4	5	9	0	0	14	7	6	0	5	4	86	117	430	182	2	25	32	18	15	14	5	25	28	10	4	13	10	47	39	201	20	22	k__Bacteria	p__Proteobacteria	c__Gammaproteobacteria	o__Enterobacteriales	f__Enterobacteriaceae	g__Serratia	s__Serratia marcescens
OTU1162	0	12	0	0	0	0	0	0	0	0	0	0	0	0	0	0	0	0	0	0	0	0	0	0	0	0	0	0	0	0	0	0	0	0	0	0	0	0	0	k__Bacteria	p__Proteobacteria	c__Gammaproteobacteria	o__Enterobacteriales	f__Enterobacteriaceae	g__Serratia	s__Serratia ureilytica
OTU1163	0	0	0	0	0	0	0	0	0	0	0	0	0	0	0	0	0	0	0	0	0	0	0	0	0	0	0	0	0	0	0	0	0	0	4	0	0	0	0	k__Bacteria	p__Proteobacteria	c__Gammaproteobacteria	o__Pasteurellales	f__Pasteurellaceae	g__Aggregatibacter	s__
OTU1165	0	0	0	0	0	0	0	0	5	0	0	0	0	0	0	0	0	0	0	0	0	0	0	0	0	0	0	0	0	0	0	0	0	0	0	0	0	0	0	k__Bacteria	p__Proteobacteria	c__Gammaproteobacteria	o__Pasteurellales	f__Pasteurellaceae	g__Haemophilus	s__
OTU1167	10	0	0	0	0	0	0	0	0	0	0	0	0	0	0	0	0	0	0	0	0	0	0	0	0	0	0	0	0	0	0	0	0	7	0	0	0	0	0	k__Bacteria	p__Proteobacteria	c__Gammaproteobacteria	o__Pasteurellales	f__Pasteurellaceae	g__Haemophilus	s__Haemophilus parainfluenzae
OTU1168	11	0	0	0	0	0	0	0	0	0	0	0	0	0	22	0	0	19	0	0	0	0	7	0	511	3	0	254	0	9	0	0	0	0	0	9	0	0	6	k__Bacteria	p__Proteobacteria	c__Gammaproteobacteria	o__Pseudomonadales	f__Moraxellaceae	g__Acinetobacter	s__Acinetobacter baumannii
OTU1169	4205	1428	24678	14087	10529	10500	6235	11560	3715	4494	2070	4880	8914	2918	4401	6085	8885	131	2129	1481	1833	3688	10184	3017	678	1	6426	1032	1302	7715	838	6036	5092	6861	2073	66	363	1549	1987	k__Bacteria	p__Proteobacteria	c__Gammaproteobacteria	o__Pseudomonadales	f__Moraxellaceae	g__Acinetobacter	s__Acinetobacter calcoaceticus
OTU1170	0	0	0	0	0	0	0	0	9	0	0	10	0	0	0	0	0	0	0	0	0	0	0	0	0	0	0	0	15	0	2	201	0	62	0	24	0	72	7	k__Bacteria	p__Proteobacteria	c__Gammaproteobacteria	o__Pseudomonadales	f__Moraxellaceae	g__Acinetobacter	s__Acinetobacter guillouiae
OTU1171	73	32	48	28	7	0	30	8	24	253	55	28	59	73	15	24	15	153	0	0	71	33	38	26	81	18	65	124	108	115	68	62	135	98	63	87	137	90	159	k__Bacteria	p__Proteobacteria	c__Gammaproteobacteria	o__Pseudomonadales	f__Moraxellaceae	g__Acinetobacter	s__Acinetobacter johnsonii
OTU1172	0	0	0	0	0	0	0	0	0	0	0	0	0	0	0	0	0	0	0	0	0	0	0	0	3	78	0	0	0	0	0	4	0	0	0	0	0	0	0	k__Bacteria	p__Proteobacteria	c__Gammaproteobacteria	o__Pseudomonadales	f__Moraxellaceae	g__Acinetobacter	s__Acinetobacter junii
OTU1173	633	749	402	471	311	333	874	352	373	544	718	733	709	1197	782	655	404	2024	471	424	642	821	658	432	1235	968	917	2250	1781	1487	1982	1296	1824	1522	1257	1905	1134	1259	1775	k__Bacteria	p__Proteobacteria	c__Gammaproteobacteria	o__Pseudomonadales	f__Moraxellaceae	g__Acinetobacter	s__Acinetobacter lwoffii
OTU1174	0	0	0	0	0	0	0	0	0	2	3	0	0	0	0	0	0	0	0	0	0	0	6	0	0	0	0	1	0	0	0	0	0	3	0	0	0	0	0	k__Bacteria	p__Proteobacteria	c__Gammaproteobacteria	o__Pseudomonadales	f__Moraxellaceae	g__Acinetobacter	s__Acinetobacter parvus
OTU1175	22	0	0	0	0	0	0	0	0	21	0	0	0	0	174	0	0	0	0	0	0	0	0	0	0	0	0	0	0	0	0	0	0	0	0	0	0	0	0	k__Bacteria	p__Proteobacteria	c__Gammaproteobacteria	o__Pseudomonadales	f__Moraxellaceae	g__Acinetobacter	s__Acinetobacter radioresistens
OTU1176	137	105	118	165	115	140	286	123	110	162	206	254	317	362	183	204	111	512	72	53	282	238	221	105	366	249	246	567	405	375	421	378	523	480	375	575	419	423	471	k__Bacteria	p__Proteobacteria	c__Gammaproteobacteria	o__Pseudomonadales	f__Moraxellaceae	g__Acinetobacter	s__Acinetobacter schindleri
OTU1177	18	0	0	11	7	2	11	0	15	16	13	11	16	21	9	2	8	43	0	81	0	12	7	38	31	15	9	27	23	24	24	30	40	13	19	48	6	22	44	k__Bacteria	p__Proteobacteria	c__Gammaproteobacteria	o__Pseudomonadales	f__Moraxellaceae	g__Acinetobacter	s__Acinetobacter ursingii
OTU1178	90	15	29	63	57	30	98	63	82	57	103	85	77	177	93	83	70	247	56	64	49	106	34	44	151	12	130	231	215	212	247	169	182	90	180	262	321	217	184	k__Bacteria	p__Proteobacteria	c__Gammaproteobacteria	o__Pseudomonadales	f__Moraxellaceae	g__Acinetobacter	s__
OTU1179	0	0	0	0	0	0	0	0	0	0	4	0	0	0	0	0	0	0	0	0	0	0	0	0	0	0	0	0	0	0	0	0	0	0	0	0	0	0	0	k__Bacteria	p__Proteobacteria	c__Gammaproteobacteria	o__Pseudomonadales	f__Moraxellaceae	g__Acinetobacter	s__
OTU1180	0	0	13	16	9	10	121	41	49	0	20	50	14	33	0	0	23	259	0	0	55	27	0	0	0	0	0	0	59	0	203	0	65	44	0	0	0	0	141	k__Bacteria	p__Proteobacteria	c__Gammaproteobacteria	o__Pseudomonadales	f__Moraxellaceae	g__Acinetobacter	s__
OTU1181	0	0	0	0	0	0	0	0	0	0	0	0	0	0	0	0	0	0	0	0	0	0	0	0	0	0	0	0	0	0	0	0	0	0	0	0	0	0	2	k__Bacteria	p__Proteobacteria	c__Gammaproteobacteria	o__Pseudomonadales	f__Moraxellaceae	g__Acinetobacter	s__
OTU1182	0	0	0	0	0	16	0	0	19	2	0	31	1	58	0	3	0	79	55	31	0	15	32	12	43	52	49	59	87	68	88	15	16	28	56	101	0	4	47	k__Bacteria	p__Proteobacteria	c__Gammaproteobacteria	o__Pseudomonadales	f__Moraxellaceae	g__Acinetobacter	s__
OTU1183	0	0	0	0	0	0	0	0	0	0	0	0	0	1	1	0	0	1	0	0	0	0	0	0	3	0	2	1	1	1	1	0	0	1	0	0	0	0	0	k__Bacteria	p__Proteobacteria	c__Gammaproteobacteria	o__Pseudomonadales	f__Moraxellaceae	g__Acinetobacter	s__
OTU1184	0	0	0	0	0	0	0	0	11	0	0	0	0	0	0	0	0	0	0	0	0	0	0	0	0	0	0	0	0	0	0	0	0	0	0	0	0	0	0	k__Bacteria	p__Proteobacteria	c__Gammaproteobacteria	o__Pseudomonadales	f__Moraxellaceae	g__Acinetobacter	s__
OTU1185	0	0	0	0	0	0	0	0	0	0	0	0	0	0	0	0	0	117	0	0	0	0	0	0	5	2572	0	0	0	0	0	3	0	0	0	19	0	2866	0	k__Bacteria	p__Proteobacteria	c__Gammaproteobacteria	o__Pseudomonadales	f__Moraxellaceae	g__Acinetobacter	s__
OTU1186	0	0	0	0	0	0	0	0	0	0	0	0	0	0	0	0	0	0	0	0	0	0	0	0	0	0	0	0	0	0	6	0	0	0	0	0	0	0	0	k__Bacteria	p__Proteobacteria	c__Gammaproteobacteria	o__Pseudomonadales	f__Moraxellaceae	g__Acinetobacter	s__
OTU1187	0	0	0	0	0	0	0	0	0	0	0	0	0	0	0	0	0	18	0	0	0	0	0	27	0	0	0	0	0	0	4	0	10	0	0	0	0	10	4	k__Bacteria	p__Proteobacteria	c__Gammaproteobacteria	o__Pseudomonadales	f__Moraxellaceae	g__Acinetobacter	s__
OTU1188	0	0	0	0	0	0	0	0	0	0	0	0	0	0	0	0	0	35	0	0	0	0	0	0	0	157	0	0	0	0	0	0	0	0	0	0	0	0	17	k__Bacteria	p__Proteobacteria	c__Gammaproteobacteria	o__Pseudomonadales	f__Moraxellaceae	g__Acinetobacter	s__
OTU1189	80	0	0	0	0	0	0	0	0	0	0	0	0	0	0	0	0	0	0	0	0	0	49	0	54	0	0	499	0	0	44	0	24	0	68	44	0	0	0	k__Bacteria	p__Proteobacteria	c__Gammaproteobacteria	o__Pseudomonadales	f__Moraxellaceae	g__Acinetobacter	s__
OTU1190	0	0	0	0	0	0	0	0	0	0	0	0	0	0	0	0	0	0	0	0	0	0	0	0	0	0	0	0	0	0	0	0	0	0	0	0	0	0	2	k__Bacteria	p__Proteobacteria	c__Gammaproteobacteria	o__Pseudomonadales	f__Moraxellaceae	g__Acinetobacter	s__
OTU1192	0	0	0	0	0	0	0	0	0	0	0	0	0	0	0	13	0	0	0	16	0	0	0	0	0	0	0	0	0	0	0	0	0	0	0	0	0	0	0	k__Bacteria	p__Proteobacteria	c__Gammaproteobacteria	o__Pseudomonadales	f__Moraxellaceae	g__Acinetobacter	s__
OTU1193	0	0	0	0	0	0	0	0	0	0	0	0	0	0	0	0	0	0	0	0	0	0	0	0	0	0	0	17	0	0	0	0	0	0	0	0	0	0	0	k__Bacteria	p__Proteobacteria	c__Gammaproteobacteria	o__Pseudomonadales	f__Moraxellaceae	g__Acinetobacter	s__
OTU1194	0	0	0	0	0	0	0	0	5	0	2	0	0	0	1	1	0	0	0	0	0	0	0	2	0	0	2	14	0	0	0	4	6	3	4	0	0	0	4	k__Bacteria	p__Proteobacteria	c__Gammaproteobacteria	o__Pseudomonadales	f__Moraxellaceae	g__Alkanindiges	s__
OTU1195	0	0	0	0	0	0	0	0	0	0	0	0	0	0	0	0	0	0	0	0	0	0	0	0	0	0	0	0	0	6	5	0	0	0	0	2	0	10	0	k__Bacteria	p__Proteobacteria	c__Gammaproteobacteria	o__Pseudomonadales	f__Moraxellaceae	g__Alkanindiges	s__
OTU1196	0	0	0	0	0	0	0	0	0	0	6	0	0	4	1	0	0	5	0	0	25	0	0	0	0	3	2	8	0	4	0	0	8	0	8	2	0	1	0	k__Bacteria	p__Proteobacteria	c__Gammaproteobacteria	o__Pseudomonadales	f__Moraxellaceae	g__	s__
OTU1197	0	0	0	0	0	0	0	0	0	0	0	0	0	0	0	0	0	0	16	0	0	0	0	0	0	0	0	0	0	0	0	0	0	0	0	0	0	0	0	k__Bacteria	p__Proteobacteria	c__Gammaproteobacteria	o__Pseudomonadales	f__Moraxellaceae	g__	s__
OTU1198	0	0	11	0	0	0	0	0	0	0	0	0	7	0	0	0	0	0	0	0	0	0	0	0	0	0	0	0	0	0	0	0	0	0	0	0	0	0	0	k__Bacteria	p__Proteobacteria	c__Gammaproteobacteria	o__Pseudomonadales	f__Moraxellaceae	g__	s__
OTU1199	0	0	0	0	0	0	0	0	3	0	0	0	0	0	0	0	0	0	0	0	0	2	0	0	0	0	0	0	0	0	0	0	0	0	0	0	0	0	0	k__Bacteria	p__Proteobacteria	c__Gammaproteobacteria	o__Pseudomonadales	f__Moraxellaceae	g__	s__
OTU1200	76	0	0	0	0	0	0	0	0	0	0	0	0	6	0	0	0	9	0	0	0	0	0	0	0	0	0	0	0	0	0	0	0	0	5	0	0	0	0	k__Bacteria	p__Proteobacteria	c__Gammaproteobacteria	o__Pseudomonadales	f__Moraxellaceae	g__Enhydrobacter	s__
OTU1201	0	0	0	0	0	0	0	0	0	0	0	0	0	0	0	0	0	0	0	0	0	0	0	0	0	0	0	0	0	0	0	0	0	0	0	0	13	0	0	k__Bacteria	p__Proteobacteria	c__Gammaproteobacteria	o__Pseudomonadales	f__Moraxellaceae	g__Enhydrobacter	s__
OTU1202	0	0	0	0	0	0	0	0	0	4	0	0	0	0	0	0	0	0	0	0	0	0	0	0	0	0	0	0	0	0	0	0	0	0	0	0	0	0	0	k__Bacteria	p__Proteobacteria	c__Gammaproteobacteria	o__Pseudomonadales	f__Moraxellaceae	g__Enhydrobacter	s__
OTU1203	38	480	0	2	0	3	1	1	15	0	10	3	5	0	10	0	3	0	0	68	20	0	13	0	16	13	43	13	11	11	25	4	16	6	3	15	0	9	29	k__Bacteria	p__Proteobacteria	c__Gammaproteobacteria	o__Pseudomonadales	f__Moraxellaceae	g__Enhydrobacter	s__Enhydrobacter aerosaccus
OTU1204	1	0	0	0	0	0	0	0	0	0	0	0	0	0	0	0	0	0	0	0	0	0	0	0	0	0	0	0	0	0	0	0	0	0	0	0	0	0	0	k__Bacteria	p__Proteobacteria	c__Gammaproteobacteria	o__Pseudomonadales	f__Moraxellaceae	g__Moraxella	s__
OTU1206	0	0	15	38	14	16	36	8	0	26	13	24	31	79	27	24	8	129	13	0	31	36	27	26	60	36	41	139	114	83	103	54	79	57	79	72	47	51	5	k__Bacteria	p__Proteobacteria	c__Gammaproteobacteria	o__Pseudomonadales	f__Moraxellaceae	g__Psychrobacter	s__Psychrobacter alimentarius
OTU1207	0	0	0	0	0	0	0	0	0	0	0	0	0	0	0	0	0	0	0	0	0	0	0	0	0	0	0	0	0	0	0	0	0	0	0	0	0	17	0	k__Bacteria	p__Proteobacteria	c__Gammaproteobacteria	o__Pseudomonadales	f__Moraxellaceae	g__Psychrobacter	s__Psychrobacter cibarius
OTU1208	0	0	0	0	0	0	0	0	0	0	0	0	0	0	0	0	0	0	0	0	0	0	0	0	0	0	0	0	0	0	9	0	0	0	0	0	0	0	0	k__Bacteria	p__Proteobacteria	c__Gammaproteobacteria	o__Pseudomonadales	f__Moraxellaceae	g__Psychrobacter	s__Psychrobacter fozii
OTU1209	21	0	0	0	0	0	0	0	0	0	0	0	0	0	0	0	0	0	0	0	0	0	0	0	0	0	0	0	0	0	0	0	0	10	0	0	0	0	0	k__Bacteria	p__Proteobacteria	c__Gammaproteobacteria	o__Pseudomonadales	f__Moraxellaceae	g__Psychrobacter	s__Psychrobacter glacincola
OTU1210	0	0	0	0	0	0	0	0	0	0	0	0	0	0	0	0	0	0	0	0	0	0	0	0	0	0	0	0	0	0	0	0	0	0	0	0	0	0	70	k__Bacteria	p__Proteobacteria	c__Gammaproteobacteria	o__Pseudomonadales	f__Moraxellaceae	g__Psychrobacter	s__Psychrobacter namhaensis
OTU1211	11	0	0	0	0	0	0	0	0	0	0	0	0	0	0	0	0	0	0	0	0	0	0	0	0	0	0	0	0	0	0	0	0	0	0	0	0	0	0	k__Bacteria	p__Proteobacteria	c__Gammaproteobacteria	o__Pseudomonadales	f__Moraxellaceae	g__Psychrobacter	s__Psychrobacter phenylpyruvicus
OTU1212	1878	1334	1132	728	694	497	2132	899	2872	2106	4156	1587	1911	2276	1673	2554	629	1915	550	565	1925	932	1225	1579	1007	2045	1336	3181	2645	2211	1977	1797	2110	1835	1407	3202	1742	1819	1018	k__Bacteria	p__Proteobacteria	c__Gammaproteobacteria	o__Pseudomonadales	f__Moraxellaceae	g__Psychrobacter	s__Psychrobacter pulmonis
OTU1213	0	0	0	0	0	0	0	0	0	6	0	0	0	0	0	0	0	0	0	0	0	0	0	0	0	0	0	0	0	0	0	0	0	0	0	0	0	0	0	k__Bacteria	p__Proteobacteria	c__Gammaproteobacteria	o__Pseudomonadales	f__Pseudomonadaceae	g__	s__
OTU1214	77	0	0	0	0	0	16	11	0	0	0	4	29	20	0	12	0	0	7	0	0	22	7	0	26	4	0	18	0	0	63	0	0	0	54	88	13	46	0	k__Bacteria	p__Proteobacteria	c__Gammaproteobacteria	o__Pseudomonadales	f__Pseudomonadaceae	g__	s__
OTU1215	0	0	17	0	0	0	19	0	0	5	25	21	24	36	21	0	0	59	36	0	0	0	0	0	0	26	0	39	38	0	30	31	26	0	0	48	0	0	0	k__Bacteria	p__Proteobacteria	c__Gammaproteobacteria	o__Pseudomonadales	f__Pseudomonadaceae	g__	s__
OTU1216	13	0	0	0	0	0	0	0	0	0	0	0	0	0	0	0	0	0	0	0	0	0	0	0	0	0	0	0	0	0	0	0	0	0	0	0	0	0	0	k__Bacteria	p__Proteobacteria	c__Gammaproteobacteria	o__Pseudomonadales	f__Pseudomonadaceae	g__	s__
OTU1217	0	36	0	0	0	0	0	0	6	0	0	0	0	0	0	0	0	5	0	62	0	0	31	0	0	0	0	11	0	0	0	0	3	0	114	0	0	10	0	k__Bacteria	p__Proteobacteria	c__Gammaproteobacteria	o__Pseudomonadales	f__Pseudomonadaceae	g__	s__
OTU1218	0	48	7	9	12	0	0	2	0	41	0	0	0	0	0	3	12	0	0	0	63	27	20	0	0	2	32	0	0	0	0	0	0	0	0	62	0	0	0	k__Bacteria	p__Proteobacteria	c__Gammaproteobacteria	o__Pseudomonadales	f__Pseudomonadaceae	g__Pseudomonas	s__
OTU1219	0	11	0	0	0	0	0	0	0	0	0	0	0	0	0	0	0	0	0	0	0	0	0	0	0	0	0	0	0	0	0	0	0	0	0	0	0	0	0	k__Bacteria	p__Proteobacteria	c__Gammaproteobacteria	o__Pseudomonadales	f__Pseudomonadaceae	g__Pseudomonas	s__
OTU1220	0	0	0	0	0	0	0	0	0	0	0	0	0	0	0	0	0	0	0	0	0	0	50	0	0	129	0	0	0	170	4	48	29	0	0	194	0	0	0	k__Bacteria	p__Proteobacteria	c__Gammaproteobacteria	o__Pseudomonadales	f__Pseudomonadaceae	g__Pseudomonas	s__
OTU1221	0	0	0	5	0	0	0	0	0	0	0	0	24	0	0	0	0	0	0	0	24	0	16	0	0	0	0	0	0	0	0	0	0	0	0	0	61	0	0	k__Bacteria	p__Proteobacteria	c__Gammaproteobacteria	o__Pseudomonadales	f__Pseudomonadaceae	g__Pseudomonas	s__
OTU1222	0	71	4	20	0	0	26	0	53	0	28	34	32	0	0	0	0	0	0	43	128	0	38	37	80	25	26	87	12	75	0	3	36	0	60	75	61	61	55	k__Bacteria	p__Proteobacteria	c__Gammaproteobacteria	o__Pseudomonadales	f__Pseudomonadaceae	g__Pseudomonas	s__
OTU1223	16	0	16	18	0	0	16	0	12	0	0	19	17	21	28	9	21	0	14	0	35	0	20	39	48	0	0	27	0	0	92	30	7	0	0	55	30	17	0	k__Bacteria	p__Proteobacteria	c__Gammaproteobacteria	o__Pseudomonadales	f__Pseudomonadaceae	g__Pseudomonas	s__
OTU1224	0	0	7	0	0	0	0	0	0	0	0	0	18	0	0	0	0	0	14	0	0	0	0	0	0	0	0	0	0	0	0	0	0	0	0	0	14	0	0	k__Bacteria	p__Proteobacteria	c__Gammaproteobacteria	o__Pseudomonadales	f__Pseudomonadaceae	g__Pseudomonas	s__
OTU1225	0	0	0	0	2	0	0	0	0	100	0	0	0	0	0	0	0	0	0	0	0	0	0	0	0	0	0	0	0	0	0	0	0	0	0	0	0	0	0	k__Bacteria	p__Proteobacteria	c__Gammaproteobacteria	o__Pseudomonadales	f__Pseudomonadaceae	g__Pseudomonas	s__
OTU1226	0	5	0	0	0	0	0	0	0	0	0	0	0	0	0	0	0	0	0	0	0	0	0	0	0	0	0	0	0	0	0	0	0	0	0	0	0	0	0	k__Bacteria	p__Proteobacteria	c__Gammaproteobacteria	o__Pseudomonadales	f__Pseudomonadaceae	g__Pseudomonas	s__
OTU1227	0	0	0	0	18	0	11	19	0	14	0	0	0	275	300	26	44	22	56	0	0	23	0	0	0	18	0	0	22	0	64	8	12	35	0	0	0	0	22	k__Bacteria	p__Proteobacteria	c__Gammaproteobacteria	o__Pseudomonadales	f__Pseudomonadaceae	g__Pseudomonas	s__Pseudomonas aeruginosa
OTU1228	0	0	0	0	0	0	0	0	0	0	0	0	14	0	0	0	0	8	0	0	0	0	0	0	0	5	0	0	0	0	0	0	0	0	0	0	0	0	0	k__Bacteria	p__Proteobacteria	c__Gammaproteobacteria	o__Pseudomonadales	f__Pseudomonadaceae	g__Pseudomonas	s__Pseudomonas alcaligenes
OTU1229	0	0	24	52	0	0	73	11	105	0	57	67	85	196	60	50	42	155	35	0	101	23	99	40	175	134	89	160	214	157	144	119	179	75	186	232	0	132	124	k__Bacteria	p__Proteobacteria	c__Gammaproteobacteria	o__Pseudomonadales	f__Pseudomonadaceae	g__Pseudomonas	s__Pseudomonas argentinensis
OTU1230	0	14	0	0	0	0	0	0	0	0	0	0	0	0	0	0	0	0	0	0	0	0	0	0	0	0	0	0	0	0	0	0	0	0	0	0	0	0	0	k__Bacteria	p__Proteobacteria	c__Gammaproteobacteria	o__Pseudomonadales	f__Pseudomonadaceae	g__Pseudomonas	s__Pseudomonas azotoformans
OTU1231	0	0	0	0	0	0	0	0	0	0	0	0	0	0	0	0	0	0	0	0	0	0	0	0	0	0	0	0	0	0	7	0	0	0	0	0	0	0	0	k__Bacteria	p__Proteobacteria	c__Gammaproteobacteria	o__Pseudomonadales	f__Pseudomonadaceae	g__Pseudomonas	s__Pseudomonas baetica
OTU1232	0	0	0	0	0	0	0	0	0	0	0	0	0	0	0	0	0	0	0	0	0	0	0	0	0	0	0	0	0	1	0	0	0	0	0	0	0	0	0	k__Bacteria	p__Proteobacteria	c__Gammaproteobacteria	o__Pseudomonadales	f__Pseudomonadaceae	g__Pseudomonas	s__Pseudomonas cedrina
OTU1233	74	0	97	0	49	20	0	98	0	336	97	2	0	0	0	116	68	0	0	96	0	122	0	0	4	139	0	0	0	0	0	0	0	0	5	0	0	0	3	k__Bacteria	p__Proteobacteria	c__Gammaproteobacteria	o__Pseudomonadales	f__Pseudomonadaceae	g__Pseudomonas	s__Pseudomonas chlororaphis
OTU1234	0	0	0	0	0	0	0	0	0	0	0	0	0	0	0	0	0	0	0	0	0	0	0	0	0	0	0	0	0	0	0	0	0	0	1	0	0	0	0	k__Bacteria	p__Proteobacteria	c__Gammaproteobacteria	o__Pseudomonadales	f__Pseudomonadaceae	g__Pseudomonas	s__Pseudomonas costantinii
OTU1236	0	64	0	0	0	2	0	0	0	0	0	0	0	5	0	0	0	0	0	0	0	0	0	0	0	0	14	0	0	0	0	0	0	0	0	0	6	0	0	k__Bacteria	p__Proteobacteria	c__Gammaproteobacteria	o__Pseudomonadales	f__Pseudomonadaceae	g__Pseudomonas	s__Pseudomonas flavescens
OTU1237	38	0	0	43	42	20	6	34	130	144	0	60	19	60	94	123	42	60	9	0	283	52	53	9	7	0	53	21	0	70	113	63	0	0	0	35	0	20	0	k__Bacteria	p__Proteobacteria	c__Gammaproteobacteria	o__Pseudomonadales	f__Pseudomonadaceae	g__Pseudomonas	s__Pseudomonas fluorescens
OTU1238	0	0	0	0	0	0	0	0	0	0	0	0	0	0	0	0	0	0	0	0	0	0	0	0	0	0	0	3	4	0	0	0	0	0	0	0	0	0	0	k__Bacteria	p__Proteobacteria	c__Gammaproteobacteria	o__Pseudomonadales	f__Pseudomonadaceae	g__Pseudomonas	s__Pseudomonas fragi
OTU1239	0	0	0	0	0	8	0	0	0	0	12	0	0	0	0	0	0	0	0	0	0	11	0	0	0	0	0	0	0	0	0	0	0	0	0	0	0	0	0	k__Bacteria	p__Proteobacteria	c__Gammaproteobacteria	o__Pseudomonadales	f__Pseudomonadaceae	g__Pseudomonas	s__Pseudomonas frederiksbergensis
OTU1240	137	54	125	46	96	56	307	80	357	13	379	159	147	188	214	265	72	273	57	98	2	77	10	199	124	31	102	81	279	0	121	59	140	231	43	61	266	51	182	k__Bacteria	p__Proteobacteria	c__Gammaproteobacteria	o__Pseudomonadales	f__Pseudomonadaceae	g__Pseudomonas	s__Pseudomonas fulva
OTU1241	0	0	0	0	0	0	0	0	0	0	0	0	0	0	0	0	0	0	0	0	0	0	0	0	0	0	0	0	0	0	0	3	0	0	0	0	0	0	0	k__Bacteria	p__Proteobacteria	c__Gammaproteobacteria	o__Pseudomonadales	f__Pseudomonadaceae	g__Pseudomonas	s__Pseudomonas gessardii
OTU1243	0	12	0	0	0	0	0	0	0	0	0	0	0	0	0	0	0	0	27	0	3	0	0	0	0	13	2	0	48	5	0	0	45	27	0	0	0	0	1	k__Bacteria	p__Proteobacteria	c__Gammaproteobacteria	o__Pseudomonadales	f__Pseudomonadaceae	g__Pseudomonas	s__Pseudomonas jessenii
OTU1244	0	0	0	0	0	0	0	0	0	0	0	0	0	0	0	0	0	0	0	0	7	0	0	0	0	0	0	0	0	0	0	0	0	0	0	0	0	0	0	k__Bacteria	p__Proteobacteria	c__Gammaproteobacteria	o__Pseudomonadales	f__Pseudomonadaceae	g__Pseudomonas	s__Pseudomonas koreensis
OTU1245	18	0	31	23	0	0	0	32	0	0	0	0	17	28	37	0	0	0	3	0	2	0	0	0	0	0	0	17	0	15	69	69	0	0	0	62	0	0	0	k__Bacteria	p__Proteobacteria	c__Gammaproteobacteria	o__Pseudomonadales	f__Pseudomonadaceae	g__Pseudomonas	s__Pseudomonas libanensis
OTU1246	0	0	0	0	0	0	0	0	0	0	0	0	0	0	0	0	0	0	0	0	0	0	4	0	0	0	0	0	0	0	0	0	0	0	0	0	0	0	0	k__Bacteria	p__Proteobacteria	c__Gammaproteobacteria	o__Pseudomonadales	f__Pseudomonadaceae	g__Pseudomonas	s__Pseudomonas lini
OTU1248	42	0	16	0	0	13	0	0	0	0	5	0	0	41	0	0	0	0	9	0	0	0	0	36	0	10	0	46	35	0	0	0	0	0	0	0	0	0	0	k__Bacteria	p__Proteobacteria	c__Gammaproteobacteria	o__Pseudomonadales	f__Pseudomonadaceae	g__Pseudomonas	s__Pseudomonas mendocina
OTU1249	0	0	0	14	0	4	0	0	17	0	0	0	0	0	0	0	0	24	0	0	0	0	14	0	0	0	0	3	0	33	5	0	23	0	20	0	0	26	0	k__Bacteria	p__Proteobacteria	c__Gammaproteobacteria	o__Pseudomonadales	f__Pseudomonadaceae	g__Pseudomonas	s__Pseudomonas mohnii
OTU1250	0	0	0	0	0	0	0	0	0	0	0	0	0	0	0	0	0	0	0	0	0	0	0	0	0	0	0	0	0	0	0	0	43	96	74	0	0	0	0	k__Bacteria	p__Proteobacteria	c__Gammaproteobacteria	o__Pseudomonadales	f__Pseudomonadaceae	g__Pseudomonas	s__Pseudomonas monteilii
OTU1251	0	0	0	0	0	0	0	0	0	0	0	0	0	0	0	0	0	0	0	0	0	0	0	0	0	0	0	0	0	0	0	0	0	0	0	0	25	0	0	k__Bacteria	p__Proteobacteria	c__Gammaproteobacteria	o__Pseudomonadales	f__Pseudomonadaceae	g__Pseudomonas	s__Pseudomonas mosselii
OTU1252	0	0	0	0	0	0	0	0	0	0	0	0	0	0	0	0	0	0	0	0	0	0	0	0	0	0	0	0	0	6	0	0	0	0	0	0	0	0	16	k__Bacteria	p__Proteobacteria	c__Gammaproteobacteria	o__Pseudomonadales	f__Pseudomonadaceae	g__Pseudomonas	s__Pseudomonas mucidolens
OTU1253	0	0	0	0	0	0	0	0	0	0	0	0	0	0	0	0	0	0	0	0	0	0	0	0	0	0	0	12	0	0	0	0	10	0	44	0	0	0	0	k__Bacteria	p__Proteobacteria	c__Gammaproteobacteria	o__Pseudomonadales	f__Pseudomonadaceae	g__Pseudomonas	s__Pseudomonas oryzihabitans
OTU1254	0	0	0	0	0	16	0	0	0	0	0	0	0	0	0	0	0	0	0	0	0	0	0	0	0	0	0	0	17	0	0	0	0	0	0	0	0	0	0	k__Bacteria	p__Proteobacteria	c__Gammaproteobacteria	o__Pseudomonadales	f__Pseudomonadaceae	g__Pseudomonas	s__Pseudomonas otitidis
OTU1255	0	0	0	0	0	0	0	0	0	0	0	0	0	0	0	0	0	0	7	0	0	0	0	0	0	0	0	0	0	0	0	0	0	0	0	0	0	0	0	k__Bacteria	p__Proteobacteria	c__Gammaproteobacteria	o__Pseudomonadales	f__Pseudomonadaceae	g__Pseudomonas	s__Pseudomonas plecoglossicida
OTU1256	0	0	0	0	0	0	0	0	0	0	0	0	0	0	0	0	0	0	0	0	0	0	0	0	0	0	0	0	0	2	0	0	0	0	0	0	0	0	0	k__Bacteria	p__Proteobacteria	c__Gammaproteobacteria	o__Pseudomonadales	f__Pseudomonadaceae	g__Pseudomonas	s__Pseudomonas poae
OTU1257	0	0	0	0	0	0	0	0	0	551	2	0	0	0	16	0	0	0	0	0	0	0	0	0	0	0	10	0	0	0	0	0	0	0	0	7	0	0	0	k__Bacteria	p__Proteobacteria	c__Gammaproteobacteria	o__Pseudomonadales	f__Pseudomonadaceae	g__Pseudomonas	s__Pseudomonas protegens
OTU1258	0	0	0	0	0	0	0	0	0	0	0	0	0	0	0	0	0	0	0	0	0	0	0	0	0	0	0	0	1	0	0	0	0	0	9	0	0	0	0	k__Bacteria	p__Proteobacteria	c__Gammaproteobacteria	o__Pseudomonadales	f__Pseudomonadaceae	g__Pseudomonas	s__Pseudomonas pseudoalcaligenes
OTU1259	204	165	0	60	10	72	0	0	57	175	113	0	131	110	17	16	12	127	0	50	92	18	2	0	14	96	0	213	56	66	111	71	58	14	80	141	162	155	68	k__Bacteria	p__Proteobacteria	c__Gammaproteobacteria	o__Pseudomonadales	f__Pseudomonadaceae	g__Pseudomonas	s__Pseudomonas putida
OTU1260	0	0	0	0	0	0	0	0	0	0	0	0	0	0	0	0	0	0	0	0	0	0	0	0	0	0	0	0	0	0	0	0	0	0	0	0	0	4	0	k__Bacteria	p__Proteobacteria	c__Gammaproteobacteria	o__Pseudomonadales	f__Pseudomonadaceae	g__Pseudomonas	s__Pseudomonas reinekei
OTU1261	48	0	3	22	9	36	22	11	33	60	12	18	20	42	10	19	14	74	0	4	28	42	16	39	75	38	41	47	43	84	68	51	58	74	46	100	58	80	80	k__Bacteria	p__Proteobacteria	c__Gammaproteobacteria	o__Pseudomonadales	f__Pseudomonadaceae	g__Pseudomonas	s__Pseudomonas stutzeri
OTU1262	0	0	0	62	0	0	9	0	4	0	2	44	80	158	56	0	0	144	23	0	0	0	21	3	24	0	119	81	97	14	234	3	65	38	125	225	30	95	14	k__Bacteria	p__Proteobacteria	c__Gammaproteobacteria	o__Pseudomonadales	f__Pseudomonadaceae	g__Pseudomonas	s__Pseudomonas syringae
OTU1263	0	0	0	0	0	0	0	0	0	0	0	0	0	0	0	0	0	0	0	0	0	0	0	0	0	0	0	0	0	0	0	0	0	0	2	0	0	0	5	k__Bacteria	p__Proteobacteria	c__Gammaproteobacteria	o__Pseudomonadales	f__Pseudomonadaceae	g__Pseudomonas	s__Pseudomonas toyotomiensis
OTU1264	0	20	11	53	81	109	240	15	143	479	230	226	127	242	64	104	31	469	29	61	178	81	84	92	295	266	167	418	388	404	151	291	435	306	136	197	283	173	532	k__Bacteria	p__Proteobacteria	c__Gammaproteobacteria	o__Pseudomonadales	f__Pseudomonadaceae	g__Pseudomonas	s__Pseudomonas veronii
OTU1265	0	0	0	0	8	6	16	0	12	43	0	4	0	27	11	0	0	4	0	8	8	0	0	24	19	14	14	20	43	0	7	4	7	13	53	20	0	27	19	k__Bacteria	p__Proteobacteria	c__Gammaproteobacteria	o__Pseudomonadales	f__Pseudomonadaceae	g__Pseudomonas	s__Pseudomonas viridiflava
OTU1266	0	0	0	0	0	0	0	0	0	0	0	0	0	0	0	0	0	0	0	0	8	0	0	0	0	0	0	0	0	0	0	0	0	0	0	0	0	0	0	k__Bacteria	p__Proteobacteria	c__Gammaproteobacteria	o__Vibrionales	f__Pseudoalteromonadaceae	g__Pseudoalteromonas	s__
OTU1267	0	0	0	0	0	0	0	0	0	0	0	0	3	0	0	0	0	0	0	0	0	0	0	0	0	0	0	0	0	0	0	0	0	0	0	0	0	0	0	k__Bacteria	p__Proteobacteria	c__Gammaproteobacteria	o__Vibrionales	f__Pseudoalteromonadaceae	g__Pseudoalteromonas	s__
OTU1269	0	0	0	0	0	0	0	0	0	0	0	0	0	0	0	0	0	0	0	0	0	0	0	0	0	0	0	0	0	12	0	0	0	0	0	0	0	0	0	k__Bacteria	p__Proteobacteria	c__Gammaproteobacteria	o__Xanthomonadales	f__Sinobacteraceae	g__Nevskia	s__
OTU1271	0	0	0	0	0	0	0	0	0	0	0	0	0	0	0	0	0	0	0	0	0	0	0	0	0	0	0	0	0	0	3	0	0	0	0	0	0	0	0	k__Bacteria	p__Proteobacteria	c__Gammaproteobacteria	o__Xanthomonadales	f__Xanthomonadaceae	g__	s__
OTU1272	4	0	8	0	4	4	0	6	0	13	12	0	0	0	0	14	10	0	0	0	0	15	0	0	0	17	0	0	0	0	0	0	0	0	0	0	0	0	0	k__Bacteria	p__Proteobacteria	c__Gammaproteobacteria	o__Xanthomonadales	f__Xanthomonadaceae	g__	s__
OTU1273	0	7	0	0	0	0	0	0	0	0	0	0	0	0	0	0	0	0	0	0	0	0	0	0	0	0	0	0	0	0	0	0	0	0	0	0	0	0	0	k__Bacteria	p__Proteobacteria	c__Gammaproteobacteria	o__Xanthomonadales	f__Xanthomonadaceae	g__	s__
OTU1274	0	0	0	0	0	0	0	0	3	0	0	0	0	0	0	0	0	0	0	0	0	0	0	0	0	0	0	4	0	3	0	0	0	0	0	0	23	0	0	k__Bacteria	p__Proteobacteria	c__Gammaproteobacteria	o__Xanthomonadales	f__Xanthomonadaceae	g__Luteimonas	s__
OTU1275	0	0	0	28	18	0	46	26	36	24	36	0	44	81	27	46	24	104	18	0	100	50	37	30	78	38	51	142	77	68	25	78	101	65	87	113	0	98	106	k__Bacteria	p__Proteobacteria	c__Gammaproteobacteria	o__Xanthomonadales	f__Xanthomonadaceae	g__Luteimonas	s__
OTU1276	9	0	0	0	0	0	0	0	0	0	0	0	0	0	0	0	0	0	0	0	0	0	0	0	0	0	0	0	0	0	70	0	0	0	0	0	0	0	0	k__Bacteria	p__Proteobacteria	c__Gammaproteobacteria	o__Xanthomonadales	f__Xanthomonadaceae	g__Luteimonas	s__Luteimonas aestuarii
OTU1277	0	0	0	0	0	0	0	0	0	0	0	0	0	0	0	0	0	62	35	0	0	0	0	0	0	37	24	50	72	0	65	0	63	0	32	0	0	0	67	k__Bacteria	p__Proteobacteria	c__Gammaproteobacteria	o__Xanthomonadales	f__Xanthomonadaceae	g__Luteimonas	s__Luteimonas terricola
OTU1278	0	0	0	0	0	0	0	0	0	0	0	0	0	0	0	0	0	0	0	0	0	0	0	0	0	0	0	0	0	0	0	0	0	0	0	0	0	0	13	k__Bacteria	p__Proteobacteria	c__Gammaproteobacteria	o__Xanthomonadales	f__Xanthomonadaceae	g__Lysobacter	s__
OTU1279	0	0	0	0	0	0	0	0	0	0	0	0	0	0	0	0	0	20	0	0	0	0	0	0	0	0	0	0	0	3	0	0	0	0	0	0	0	0	0	k__Bacteria	p__Proteobacteria	c__Gammaproteobacteria	o__Xanthomonadales	f__Xanthomonadaceae	g__Pseudoxanthomonas	s__Pseudoxanthomonas taiwanensis
OTU1280	0	0	0	0	0	0	0	0	0	0	0	0	0	0	768	0	0	0	0	0	0	0	0	0	0	0	0	0	0	0	0	0	0	660	0	0	0	0	0	k__Bacteria	p__Proteobacteria	c__Gammaproteobacteria	o__Xanthomonadales	f__Xanthomonadaceae	g__Stenotrophomonas	s__
OTU1281	0	0	0	0	0	0	0	0	0	0	0	0	0	0	0	0	1	0	0	0	0	0	0	0	0	0	0	0	0	0	0	0	1	0	0	0	0	0	0	k__Bacteria	p__Proteobacteria	c__Gammaproteobacteria	o__Xanthomonadales	f__Xanthomonadaceae	g__Stenotrophomonas	s__
OTU1282	0	30	0	18	0	0	58	0	49	0	0	37	14	22	28	0	0	68	34	0	3	0	0	21	42	0	43	0	37	23	50	0	43	25	52	78	108	43	70	k__Bacteria	p__Proteobacteria	c__Gammaproteobacteria	o__Xanthomonadales	f__Xanthomonadaceae	g__Stenotrophomonas	s__
OTU1284	31	0	0	0	1	0	3	2	6	8	13	1	7	8	4	2	0	4	11	0	0	0	1	2	6	0	2	4	2	6	5	3	5	8	1	16	0	5	9	k__Bacteria	p__Proteobacteria	c__Gammaproteobacteria	o__Xanthomonadales	f__Xanthomonadaceae	g__Stenotrophomonas	s__Stenotrophomonas acidaminiphila
OTU1285	0	0	0	0	0	0	0	0	0	0	0	0	0	27	0	0	0	7	0	0	0	0	0	0	1	3	8	10	8	3	0	0	2	0	0	0	0	0	0	k__Bacteria	p__Proteobacteria	c__Gammaproteobacteria	o__Xanthomonadales	f__Xanthomonadaceae	g__Stenotrophomonas	s__Stenotrophomonas chelatiphaga
OTU1286	985	1701	567	413	379	336	879	415	1566	977	1933	636	1211	1245	0	1493	398	1049	855	554	1275	536	719	859	846	1184	789	1042	1435	1258	1372	3770	1222	248	1970	1458	1043	964	1082	k__Bacteria	p__Proteobacteria	c__Gammaproteobacteria	o__Xanthomonadales	f__Xanthomonadaceae	g__Stenotrophomonas	s__Stenotrophomonas maltophilia
OTU1287	22	0	3	0	0	0	2	0	4	0	5	4	0	10	0	0	4	22	0	0	0	0	0	0	12	0	1	10	0	6	11	7	5	6	6	16	2	2	0	k__Bacteria	p__Proteobacteria	c__Gammaproteobacteria	o__Xanthomonadales	f__Xanthomonadaceae	g__Stenotrophomonas	s__Stenotrophomonas rhizophila
OTU1288	0	0	0	0	0	0	0	0	0	0	0	0	0	0	0	0	0	0	0	0	4	0	0	0	0	0	0	0	0	0	0	0	0	0	0	0	0	0	0	k__Bacteria	p__Proteobacteria	c__Gammaproteobacteria	o__Xanthomonadales	f__Xanthomonadaceae	g__Thermomonas	s__
OTU1289	0	0	0	0	0	0	0	0	0	0	0	0	0	0	0	0	0	0	0	0	0	0	0	0	0	0	0	3	0	0	0	0	0	0	0	0	0	0	0	k__Bacteria	p__Proteobacteria	c__Gammaproteobacteria	o__Xanthomonadales	f__Xanthomonadaceae	g__Thermomonas	s__
OTU1290	0	0	0	0	0	0	0	0	0	0	0	0	0	0	0	0	0	0	0	0	0	0	0	0	4	0	0	0	1	0	2	0	0	0	0	0	0	0	0	k__Bacteria	p__Proteobacteria	c__Gammaproteobacteria	o__Xanthomonadales	f__Xanthomonadaceae	g__Thermomonas	s__
OTU1291	0	0	0	0	0	1	0	0	0	0	0	0	0	0	0	0	0	2	0	0	0	0	0	0	0	0	0	0	0	0	0	0	0	3	0	6	0	0	0	k__Bacteria	p__Proteobacteria	c__Gammaproteobacteria	o__Xanthomonadales	f__Xanthomonadaceae	g__Thermomonas	s__Thermomonas fusca
OTU1293	0	0	0	0	0	0	0	0	0	0	0	0	0	0	6	0	0	0	0	0	0	0	0	0	0	0	0	2	4	0	28	4	0	0	0	0	0	7	0	k__Bacteria	p__Proteobacteria	c__Gammaproteobacteria	o__Xanthomonadales	f__Xanthomonadaceae	g__Xanthomonas	s__Xanthomonas cassavae
OTU1294	0	0	0	1	3	0	0	0	0	0	0	0	0	0	6	3	0	0	0	0	0	0	0	2	0	0	0	0	8	0	11	0	0	0	0	0	0	0	1	k__Bacteria	p__Proteobacteria	c__Gammaproteobacteria	o__Xanthomonadales	f__Xanthomonadaceae	g__Xanthomonas	s__Xanthomonas citri
OTU1295	16	5	6	0	0	8	0	0	0	0	0	17	0	0	0	0	0	0	0	0	0	0	0	0	0	0	0	0	0	0	0	0	0	0	0	0	6	0	0	k__Bacteria	p__Proteobacteria	c__Gammaproteobacteria	o__Xanthomonadales	f__Xanthomonadaceae	g__Xanthomonas	s__Xanthomonas codiaei
OTU1296	0	0	0	1	2	0	3	0	5	0	0	0	0	0	0	2	0	0	0	0	0	0	3	0	0	10	0	0	0	0	0	0	0	1	0	0	0	0	0	k__Bacteria	p__Proteobacteria	c__Gammaproteobacteria	o__Xanthomonadales	f__Xanthomonadaceae	g__Xanthomonas	s__Xanthomonas fragariae
OTU1297	0	0	0	0	0	0	0	0	0	0	0	0	0	0	0	0	0	2	0	0	0	0	0	0	3	0	0	0	0	0	0	0	0	0	0	0	0	0	0	k__Bacteria	p__Proteobacteria	c__Gammaproteobacteria	o__Xanthomonadales	f__Xanthomonadaceae	g__Xanthomonas	s__Xanthomonas gardneri
OTU1299	0	0	0	0	0	7	7	0	0	0	0	0	0	0	0	0	0	0	0	0	102	0	11	0	0	0	0	0	0	24	42	0	11	0	0	18	25	18	0	k__Bacteria	p__TM7	c__TM7-3	o__EW055	f__	g__	s__
OTU1300	0	51	0	0	0	0	0	0	0	0	0	0	0	0	0	0	0	0	0	0	0	0	0	0	0	0	0	0	0	0	0	0	0	0	0	0	0	0	0	k__Bacteria	p__TM7	c__TM7-3	o__	f__	g__	s__
OTU1301	4	14	0	0	0	0	0	4	0	0	0	0	0	0	15	0	0	0	0	9	0	0	0	0	0	0	0	0	0	0	0	0	0	0	0	0	0	0	0	k__Bacteria	p__Tenericutes	c__Mollicutes	o__Mycoplasmatales	f__Mycoplasmataceae	g__Mycoplasma	s__Mycoplasma hyorhinis
OTU1302	0	0	0	0	0	0	0	0	0	0	4	0	0	0	0	0	0	0	0	0	0	0	0	0	0	0	0	0	0	0	0	0	0	0	0	0	0	0	0	k__Bacteria	p__Deinococcota	c__Deinococci	o__Deinococcales	f__Deinococcaceae	g__Deinococcus	s__
OTU1303	0	245	0	0	0	0	0	0	0	0	0	0	0	0	0	0	0	0	0	0	0	0	0	0	0	0	0	0	0	0	0	0	0	0	0	0	0	0	0	k__Bacteria	p__Deinococcota	c__Deinococci	o__Deinococcales	f__Deinococcaceae	g__Deinococcus	s__
OTU1304	0	0	0	0	0	0	0	0	0	0	0	0	0	0	0	0	0	0	0	0	0	0	0	43	0	0	0	0	0	0	0	0	0	0	0	0	0	0	0	k__Bacteria	p__Deinococcota	c__Deinococci	o__Deinococcales	f__Deinococcaceae	g__Deinococcus	s__
OTU1305	0	249	0	0	0	0	0	0	0	0	0	0	0	0	0	0	0	0	0	61	0	0	0	0	0	0	0	0	0	0	0	0	0	0	5	0	0	0	0	k__Bacteria	p__Deinococcota	c__Deinococci	o__Deinococcales	f__Deinococcaceae	g__Deinococcus	s__
OTU1306	0	0	0	0	0	0	0	0	0	114	0	0	0	0	0	0	0	0	0	0	0	0	0	0	0	0	0	0	0	0	0	0	0	0	0	0	0	0	0	k__Bacteria	p__Deinococcota	c__Deinococci	o__Deinococcales	f__Deinococcaceae	g__Deinococcus	s__
OTU1307	0	0	0	0	0	0	0	0	0	0	0	0	0	0	0	0	0	0	0	0	0	0	0	0	0	0	0	0	0	3	0	0	0	0	0	0	0	0	0	k__Bacteria	p__Deinococcota	c__Deinococci	o__Thermales	f__Thermaceae	g__Meiothermus	s__
OTU1308	0	0	0	0	0	0	0	0	0	0	0	0	0	0	0	0	0	0	0	0	0	0	0	0	0	4	0	0	0	0	0	0	0	0	0	0	0	0	0	k__Bacteria	p__Deinococcota	c__Deinococci	o__Thermales	f__Thermaceae	g__Thermus	s__
OTU1309	0	7	0	0	0	0	0	0	0	0	0	0	0	0	0	0	0	0	0	0	0	0	0	0	0	0	0	0	5	0	0	0	0	0	0	0	0	0	0	k__Bacteria	p__Deinococcota	c__Deinococci	o__Thermales	f__Thermaceae	g__Thermus	s__
OTU1310	0	0	0	0	0	0	0	0	0	0	0	0	0	0	0	0	0	0	0	0	0	0	0	0	0	0	0	0	0	0	0	0	0	0	0	0	0	2	0	k__Bacteria	p__Verrucomicrobia	c__Opitutae	o__Opitutales	f__Opitutaceae	g__Opitutus	s__
OTU1311	0	0	0	0	0	0	0	0	0	0	0	0	0	0	0	0	0	0	0	0	12	0	0	0	0	0	0	0	0	0	0	0	0	0	0	0	0	0	0	k__Bacteria	p__Verrucomicrobia	c__Pedosphaerae	o__Pedosphaerales	f__OPB35	g__	s__
OTU1312	0	0	0	0	0	0	0	0	0	0	0	0	0	0	0	0	0	0	0	0	7	0	0	0	0	0	0	0	0	0	0	0	0	0	0	0	0	0	0	k__Bacteria	p__Verrucomicrobia	c__Pedosphaerae	o__Pedosphaerales	f__	g__	s__
OTU1313	0	0	0	0	0	0	0	0	0	0	0	0	0	0	0	0	0	0	0	44	0	0	0	0	0	0	0	0	0	0	0	0	0	0	0	0	0	0	0	k__Bacteria	p__WPS-2	c__	o__	f__	g__	s__
