# Supplementary material for: Altered microbiome of serum exosomes in patients with acute and chronic cholecystitis
Source: BMC Microbiol. 2024 Apr 20;24:133. doi: 10.1186/s12866-024-03269-6 (PMC11031981; doi:10.1186/s12866-024-03269-6)
Supplement: Supplementary file 2 — Supplementary Material 2 [file 12866_2024_3269_MOESM2_ESM.xlsx]

## Sheet: Sheet1
Table S2. Relative abundance of top10 bacteria between Acute group and Chronic group at the phylum level.
Taxonomy	Comparison	Test_method	p value
Proteobacteria	A vs C	Kruskal-Wallis Rank Sum Test	0.001
Actinobacteria	A vs C	Kruskal-Wallis Rank Sum Test	0.001
Bacteroidetes	A vs C	Kruskal-Wallis Rank Sum Test	0.014
Firmicutes	A vs C	Kruskal-Wallis Rank Sum Test	0.014
Deinococcota	A vs C	Kruskal-Wallis Rank Sum Test	0.604
TM7	A vs C	Kruskal-Wallis Rank Sum Test	0.153
Fusobacteria	A vs C	Kruskal-Wallis Rank Sum Test	0.484
Tenericutes	A vs C	Kruskal-Wallis Rank Sum Test	0.083
WPS-2	A vs C	Kruskal-Wallis Rank Sum Test	0.379
Verrucomicrobia	A vs C	Kruskal-Wallis Rank Sum Test	0.208
Abbreviations: A, Patients with acute cholecystitis; C, Patients with chronic cholecystitis
