# Supplementary material for: Altered microbiome of serum exosomes in patients with acute and chronic cholecystitis
Source: BMC Microbiol. 2024 Apr 20;24:133. doi: 10.1186/s12866-024-03269-6 (PMC11031981; doi:10.1186/s12866-024-03269-6)
Supplement: Supplementary file 3 — Supplementary Material 3 [file 12866_2024_3269_MOESM3_ESM.xlsx]

## Sheet: Sheet1
Table S3. Relative abundance of top10 bacteria between Acute group and Chronic group at the family level.
Taxonomy	Comparison	Test_method	p value
Moraxellaceae	A vs C	Kruskal-Wallis Rank Sum Test	0.009
Burkholderiaceae	A vs C	Kruskal-Wallis Rank Sum Test	0.002
Rhizobiaceae	A vs C	Kruskal-Wallis Rank Sum Test	<0.001
Nocardiaceae	A vs C	Kruskal-Wallis Rank Sum Test	0.001
Brevibacteriaceae	A vs C	Kruskal-Wallis Rank Sum Test	<0.001
Sphingomonadaceae	A vs C	Kruskal-Wallis Rank Sum Test	0.006
Flavobacteriaceae	A vs C	Kruskal-Wallis Rank Sum Test	0.022
Caulobacteraceae	A vs C	Kruskal-Wallis Rank Sum Test	<0.001
Microbacteriaceae	A vs C	Kruskal-Wallis Rank Sum Test	0.021
Methylobacteriaceae	A vs C	Kruskal-Wallis Rank Sum Test	0.008
Abbreviations: A, Patients with acute cholecystitis; C, Patients with chronic cholecystitis
