# Supplementary material for: Altered microbiome of serum exosomes in patients with acute and chronic cholecystitis
Source: BMC Microbiol. 2024 Apr 20;24:133. doi: 10.1186/s12866-024-03269-6 (PMC11031981; doi:10.1186/s12866-024-03269-6)
Supplement: Supplementary file 4 — Supplementary Material 4 [file 12866_2024_3269_MOESM4_ESM.xlsx]

## Sheet: Sheet1
Table S4. Relative abundance of top10 bacteria between Acute group and Chronic group at the genus level.
Taxonomy	Comparison	Test_method	p value
Acinetobacter	A vs C	Kruskal-Wallis Rank Sum Test	0.016
Rhodococcus	A vs C	Kruskal-Wallis Rank Sum Test	0.001
Brevibacterium	A vs C	Kruskal-Wallis Rank Sum Test	<0.001
Burkholderia	A vs C	Kruskal-Wallis Rank Sum Test	0.006
Ralstonia	A vs C	Kruskal-Wallis Rank Sum Test	<0.001
Sphingomonas	A vs C	Kruskal-Wallis Rank Sum Test	0.006
Rhizobium	A vs C	Kruskal-Wallis Rank Sum Test	0.395
Agrobacterium	A vs C	Kruskal-Wallis Rank Sum Test	0.006
Flavobacterium	A vs C	Kruskal-Wallis Rank Sum Test	<0.001
Psychrobacter	A vs C	Kruskal-Wallis Rank Sum Test	0.777
Abbreviations: A, Patients with acute cholecystitis; C, Patients with chronic cholecystitis
