# Supplementary material for: Altered microbiome of serum exosomes in patients with acute and chronic cholecystitis
Source: BMC Microbiol. 2024 Apr 20;24:133. doi: 10.1186/s12866-024-03269-6 (PMC11031981; doi:10.1186/s12866-024-03269-6)
Supplement: Supplementary file 5 — Supplementary Material 5 [file 12866_2024_3269_MOESM5_ESM.xlsx]

## Sheet: Sheet1
Table S5. Relative abundance of top10 bacteria between Acute group and Chronic group at the species level.
Taxonomy	Comparison	Test_method	p value
Acinetobacter calcoaceticus	A vs C	Kruskal-Wallis Rank Sum Test	0.001
Rhodococcus globerulus	A vs C	Kruskal-Wallis Rank Sum Test	0.001
Burkholderia cepacia	A vs C	Kruskal-Wallis Rank Sum Test	0.006
Ralstonia mannitolilytica	A vs C	Kruskal-Wallis Rank Sum Test	<0.001
Rhizobium radiobacter	A vs C	Kruskal-Wallis Rank Sum Test	0.467
Sphingomonas azotifigens	A vs C	Kruskal-Wallis Rank Sum Test	<0.001
Psychrobacter pulmonis	A vs C	Kruskal-Wallis Rank Sum Test	0.799
Stenotrophomonas maltophilia	A vs C	Kruskal-Wallis Rank Sum Test	0.246
Acinetobacter lwoffii	A vs C	Kruskal-Wallis Rank Sum Test	<0.001
Myroides odoratimimus	A vs C	Kruskal-Wallis Rank Sum Test	0.234
Abbreviations: A, Patients with acute cholecystitis; C, Patients with chronic cholecystitis
